# Supplementary material for: 2′,3′-cAMP treatment mimics the stress molecular response in Arabidopsis thaliana
Source: Plant Physiol. 2022 Jan 19;188(4):1966–78. doi: 10.1093/plphys/kiac013 (PMC8968299; doi:10.1093/plphys/kiac013)
Supplement: kiac013_Supplementary_Data [file kiac013_supplementary_data.zip]

Archive with 6 entries (6 files):
- PP2021RR01251DR2_Supplemental_Figure_1.pdf
- PP2021RR01251DR2_Supplemental_Figure_2.pdf
- PP2021RR01251DR2_Supplemental_Figure_3.pdf
- PP2021RR01251DR2_Supplemental_Figure_4.pdf
- PP2021RR01251DR2_Supplemental_Figure_5.pdf
- Supplementary Tables File.xlsx
