# Supplementary material for: 2′,3′-cAMP treatment mimics the stress molecular response in Arabidopsis thaliana
Source: Plant Physiol. 2022 Jan 19;188(4):1966–78. doi: 10.1093/plphys/kiac013 (PMC8968299; doi:10.1093/plphys/kiac013)
Supplement: kiac013_Supplementary_Data [file kiac013_supplementary_data.zip › Supplementary Tables File.xlsx]

## Sheet: Supp.Table 1.
Supp.Table 1. Protein and metabolite analysis of the 2',3'-cAMP experiment.
				Protein Info			Metabolite Info			2-way ANOVA 2',3'cAMP-control							Fold Change 2',3'cAMP-control					T-TEST 2',3'cAMP-control					Transcript Data				Log2 Median Normalised Intensity
Identifier /Name	Present in the Stress Granules (Kosmacz et al., 2019)	Location SUBAcon		Unique peptides	Mol. weight [kDa]	Score	m/z	RT	Compound Class	Treatment	FDR Adjustment	TreatmentxTime	FDR Adjustment	Time	FDR Adjustment		Log 2 FC_15min	Log 2 FC_30min	Log 2 FC_1h	Log 2 FC_6h	Log 2 FC_24h	p-value TTEST_15min	p-value TTEST_15min	p-value TTEST_1h	p-value TTEST_6h	p-value TTEST_24h	Transcript 30min Log2	Transcript 30min p-value adjusted	Transcript 6h Log2	Transcript 6h p-value adjusted	0_µM_15_1	0_µM_15_2	0_µM_15_3	0_µM_15_4	0_µM_30_1	0_µM_30_2	0_µM_30_3	0_µM_30_4	0_µM_1_1	0_µM_1_2	0_µM_1_3	0_µM_1_4	0_µM_6_1	0_µM_6_2	0_µM_6_3	0_µM_6_4	0_µM_24_1	0_µM_24_2	0_µM_24_3
AT1G01050	0	cytosol	Protein	4	24.484	38.04				0.526313	0.679293	0.359328	0.58433	0.428912	0.608159		-0.0392331	0.16788	0.413239	-0.510099	-0.62436	0.955967	0.458326	0.40488	0.205642	0.177897	0.32771	0.193198	0.185287	0.478331	25.0245		25.1674			25.3143	24.9569	24.9067	23.7665	25.2881	25.1317		25.7465	25.2687	25.5421	25.2579	25.4239	24.5692
AT1G01080	0	plastid	Protein	8	32.575	102.42				0.159927	0.311598	0.290801	0.545831	0.0758492	0.255287		0.261307	-0.308489	-0.027581	-0.387021	-0.292215	0.270336	0.391311	0.879432	0.062529	0.266045	0.214465	0.234287	0.0725885	0.719316	26.3663	25.7924	26.5928	26.3073	26.3982	26.3302	26.3068	26.06	26.5128	26.0096	26.2366	26.0328	26.682	26.5627	26.3798	26.1266	26.9373	26.9965	26.5764
AT1G01090	0	plastid	Protein	18	47.173	323.31				0.0327385	0.11053	0.0544525	0.357952	0.534945	0.684664		0.600669	0.0672029	-0.241035	0.167802	0.399408	0.0309403	0.60448	0.18427	0.10829	0.258553	0.151275	0.393235	0.0447913	0.823491	27.7059	27.092	27.346	27.9841	27.8418	27.915	27.9805	27.9406	28.24	28.1625	28.1415	28.0917	27.8388	27.9111	28.0512	28.077	26.8838	28.269	27.7189
AT1G01100	0	cytosol	Protein	5	11.162	323.31				0.855279	0.916615	0.310511	0.558958	0.217699	0.422069		-0.13889	0.282037	0.436222	-0.311557	-0.150662	0.673448	0.187167	0.237961	0.290555	0.629927	-0.059479	0.796137	0.1332	0.464258	29.1651	29.917	29.7171	28.6969	28.9775	28.8871	28.8426	28.8969	28.414	28.771	29.5791	28.746	29.1323	29.0132	29.0315	28.6968	29.8371	28.576	29.1514
AT1G01170	0	mitochondrion	Protein	4	9.0623	102.59											-0.480845	0.308705		-0.294026	-0.227558	0.476156	0.440351		0.25554	0.468882	-0.13732	0.520122	-0.305034	0.0667082	26.5914	27.4356	26.8379		26.8831	25.8202	26.1828	25.8026					26.7792	26.6795	26.226	26.327	27.1868		26.7045
AT1G01300	0	extracellular	Protein	5	52.175	17.615				0.0528167	0.1517	0.0543514	0.35889	0.87636	0.920428		0.127517	0.446692	-0.175428	0.518462	-0.0662806	0.463953	0.0615645	0.466024	0.00505934	0.771102	0.280044	0.121993	0.420926	0.00765465	23.2744	23.1246	23.1644	23.4223	22.9238	22.5733	23.3625	23.0161	23.3529	23.1804	23.7715	23.0673	22.6616	23.1925	23.099	23.0171	22.9939	23.3461	23.341
AT1G01320	0	nucleus	Protein	19	197.5	150.6				0.00711125	0.0414565	0.0941243	0.404076	0.131293	0.326019		0.431766	-0.162417	0.117306	0.797853	1.25724	0.328192	0.705255	0.780819	0.0298977	0.0153005	-0.0197462	0.952127	0.305705	0.118444	25.6481	24.376	24.8073	25.9419	25.4949	26.0527	26.1996	26.5691	26.5099	25.4797	25.419	26.3744	25.2708	25.2068	26.2155	25.7916	24.7229	25.6538	24.6882
AT1G01470	0	cytosol	Protein	7	16.543	116.17				0.00526298	0.0348969	0.137957	0.437805	0.362283	0.551952		-0.0173852	0.629466	1.02633	0.238906	0.16793	0.958183	0.035362	0.0225446	0.332295	0.671354	0.0112947	0.962819	-0.133957	0.383974	25.7817	26.0915	26.2918	25.0325	25.6618	25.0609	25.2468	25.1491	25.0114	24.2833	25.4666	24.8431	25.6179	25.8406	25.1854	25.1589	26.6714	25.5444	25.484
AT1G01490	0	nucleus	Protein	5	19.781	37.867				0.271857	0.438546	0.0522135	0.36699	0.0636388	0.236637		0.316865	-0.152647	1.35223	-0.163602	-0.322012	0.355609	0.736031	0.0602809	0.456062	0.517429	-0.265871	0.11529	-0.00797832	0.973835	24.4941	25.1611	24.743	24.3865	24.6193		24.2763	24.4578		23.6085		23.3193	24.6268	24.5201			25.8132	24.9088	24.548
AT1G01630	0	cytosol	Protein	5	29.216	37.711											-1.15728	0.222017	0.0135737	0.570172	0.228471		0.130695	0.919398			0.168353	0.430667	-0.349944	0.0364746	23.3301		23.9433		22.8709		23.0662				23.0526	23.2567			22.9144		23.2704		23.4325
AT1G01710	0	peroxisome	Protein	5	48.155	14.838				0.0640049	0.173509	0.473703	0.66368	0.689167	0.793432		0.474761	-0.0653942	0.0265158	0.354187	0.808081	0.278008	0.884113	0.950657	0.249495	0.039804	0.280211	0.206438	0.370191	0.0581968	21.3948	20.6398		21.6859	21.3259	21.7096	21.8895	22.6897	21.9432	21.2925	21.1683	22.2426	21.4608	20.9538	22.1566	21.5048		21.1608	21.2652
AT1G01730	0	nucleus	Protein	2	24.306	7.2578											-0.467099										0.300206	0.117056	0.0906751	0.689997		22.9529			22.7372													22.1185	22.5917
AT1G01750	0	plasma membrane	Protein	5	16.341	81.11											0.0272617	-0.355717	-0.0392487	-0.564344		0.95793	0.152921	0.896378	0.0231453		0.479836	0.0890157	0.337337	0.22363	24.0838	24.5366	24.1592		24.3382	24.0234	23.7173	24.1833	23.9271	23.6077	23.7249	23.8608	23.865	24.3011	24.1872	23.7625	24.5943	24.1141	24.1057
AT1G01800	0	cytosol	Protein	12	31.66	135.28				4.8135e-05	0.00128827	0.0158966	0.288985	0.891465	0.929991		0.654715	0.175114	0.0257028	0.144964	0.370446	0.0156638	0.0992998	0.851321	0.254002	0.00375499	-0.121626	0.576085	0.0974196	0.640679	25.4541	25.4394	25.6246	25.3984	25.6218	25.9018	25.8661	25.7198	25.7794	25.7226	26.1082	25.6522	25.7375	25.7342	25.5509	25.7806	25.4188	25.7294	25.5868
AT1G01860	0	plastid	Protein	2	38.022	6.5912				0.819319	0.895019	0.785984	0.857623	0.416659	0.596819		-0.0232131	0.00385882	0.309289	-0.174081	0.02293	0.941066	0.984754	0.387647	0.65648	0.920071	-0.00905702	0.980995	-0.269746	0.232102		21.8417	21.5083	21.6675	21.3427		21.8242	21.5608	21.462	20.9878	22.0341			22.2065	21.5334		22.2622	21.5262	22.0482
AT1G01900	0	extracellular	Protein	3	83.246	15.562													0.122043	0.0788121	-0.554449			0.578233		0.291932	0.40967	0.182523	0.133063	0.703696		22.1073	21.801	21.6266					21.7835		22.3217	21.6993	21.8797	22.0759			22.8814	21.7287	22.3942
AT1G01910	0	golgi	Protein	8	39.67	140.14				0.0821815	0.205733	0.0148451	0.287625	0.223882	0.427582		-0.094621	0.236679	-0.296943	0.299379	0.571278	0.720972	0.106508	0.0397586	0.0556153	0.0434074	0.0798975	0.676417	0.306709	0.0255881	24.2307	24.622	24.181	24.4262	24.1045	24.0297	24.1847	24.3323	24.386	24.1834	24.3814	24.5454	23.8328	23.9166	24.3259	24.074	23.8423	23.1181	23.8697
AT1G01940	0	cytosol	Protein	4	17.503	18.098				0.0309295	0.106749	0.511227	0.684036	0.0412798	0.202953		-0.273062	-0.0221095	-0.271631	-0.157216	-0.705183	0.432944	0.925007	0.316923	0.576737	0.105429	-0.252487	0.343168	-0.491145	0.021412	22.7057	22.9723	23.0095	21.9634	22.2094	21.7564	21.7741	21.9295	21.7576	22.5676	22.4133	21.9515	22.1058	22.6234	22.0565	21.6791	22.9101	22.1869	22.6502
AT1G02090	0	cytosol,nucleus	Protein	4	25.471	39.633				0.11761	0.259747	0.262231	0.52859	0.0682085	0.245868		0.39348	-0.190018	0.421185	-0.0385294	0.238816	0.120181	0.337988	0.207069	0.882367	0.209268	-0.206439	0.197736	-0.00133927	0.994203	22.4679	22.9584	22.8977	22.5651	22.7793	23.2956	22.6529	23.0433	23.0839	21.8037	22.2369	22.3789	22.8962	22.9775	22.8526	23.0581	22.7344	22.6485	22.159
AT1G02100	0	cytosol	Protein	3	34.876	6.0801												-0.693061	-0.0950775	-0.000473873							0.207924	0.397292	0.182527	0.432753	21.7853			22.0831				22.5705	22.1584	21.8041	22.0823	22.335			22.0919
AT1G02140	0	nucleus	Protein	4	17.458	49.126													-0.267408	0.454068							0.0194262	0.931798	0.333559	0.0120003		24.2351									24.2085	24.3171		23.8355					24.0397
AT1G02150	0	plastid	Protein	16	59.882	199.29				0.0897813	0.218443	0.143075	0.443066	0.0948686	0.280792		0.769487	-0.267637	-0.202257	0.379999	0.777378	0.189053	0.430825	0.537024	0.173523	0.103514	-0.159776	0.492696	-0.209914	0.294867	25.1015	23.5127	24.5193	25.914	25.3773	25.9661	26.2274	26.2418	25.9711	25.8463	25.4866	25.9616	25.5639	24.8941	26.0208	25.7772	24.149	25.5673	25.0479
AT1G02170	0	cytosol	Protein	2	39.792	7.32											0.0318832	-0.0142964	0.0472078		-0.575482						0.239963	0.212392	0.285725	0.100336			22.9841				23.1638			23.0323				22.9353					23.2076
AT1G02280	0	plastid	Protein	11	32.925	189.59				0.0191138	0.0784814	0.101828	0.40856	0.26987	0.477912		0.838616	0.0617181	-0.326949	0.527411	0.835188	0.08176	0.839166	0.299328	0.155126	0.0942167	-0.0070914	0.979061	-0.112224	0.533966	25.3881	24.5699	24.565	26.0727	25.4016	26.2041	26.1199	26.4539	26.3297	26.0167	26.0486	26.0777	25.6589	25.1229	26.4755	25.8884	24.5695	26.0558	25.2682
AT1G02305	0	extracellular	Protein	6	40.033	93.153				0.48458	0.641747	0.697377	0.797582	0.790116	0.867272		-0.0854599	0.0746592	0.1332	-0.215879	-0.296736	0.732911	0.767412	0.612704	0.133777	0.407204	0.265882	0.114191	0.0269979	0.90222	24.5683	24.9426	24.8799	24.1118	24.7209	24.2505	24.2536	24.3262	23.8316	24.6521	24.7866	24.3479	24.4129	24.6942	24.7624	24.2792	25.0982	24.137	24.5469
AT1G02330	0	nucleus	Protein	2	32.349	25.658				0.0272269	0.0983507	0.648165	0.771563	0.130048	0.325121		0.0138679	-0.133272	-0.10274	-0.258535	-0.192873	0.937737	0.382808	0.488035	0.0284754	0.116975	-0.102712	0.73544	-0.26029	0.267891	22.8716	23.1809	23.3272	23.0589	22.9291	23.0911	22.7193	23.0594	22.9986		23.2571	22.8327	23.185	22.9396	23.1358	22.9061	23.2617	23.0558	22.9661
AT1G02475	0	plastid	Protein	5	25.037	25.316											-0.189013	0.410371	0.850065	-0.0367183	-1.20256	0.679862	0.238974		0.854349	0.0340615	0.172859	0.43099	-0.11939	0.578737	23.1041		23.1189	22.9198	22.7514	22.434	22.9541	22.8543		22.6618			23.1163	23.5094	22.7045	23.0868	24.485	23.9528
AT1G02500	0	cytosol	Protein	10	43.158	323.31				0.173205	0.327078	0.580399	0.724576	0.627029	0.750955		-0.0876218	0.349824	0.100989	0.0437271	0.1924	0.755235	0.0140251	0.638115	0.778913	0.363207	-0.147246	0.442293	0.108222	0.561791	29.8049	29.6026	29.8166	29.886	29.8285	29.7764	29.6595	29.5401	29.521	30.2824	30.0132	29.5283	29.778	29.5602	29.8936	29.9517	29.4427	29.8283	29.6413
AT1G02560	0	plastid	Protein	9	32.356	323.31				0.713353	0.823896	0.338579	0.576035	0.067498	0.245409		-0.0942575	0.102024	0.297425	-0.0986955	-0.074626	0.647014	0.353123	0.159546	0.223579	0.716	0.30649	0.119397	0.0625703	0.796765	28.6298	29.1815	28.7661	28.4499	28.614	28.3466	28.3371	28.5364	28.5634	28.2158	28.5284	28.1457	28.6815	28.7252	28.6028	28.4876	29.1746	28.5753	28.9641
AT1G02640	0	extracellular	Protein	7	82.984	20.535																					0.377036	0.0926839	0.437513	0.0345891																	23.1154
AT1G02690	1	nucleus	Protein	6	59.388	49.009				0.00360921	0.027037	0.078521	0.392605	0.388415	0.572228		0.830361	0.284348	-0.18205	0.596207	0.249034	0.0538681	0.305996	0.404701	0.00472223	0.322752	0.333971	0.183	0.221598	0.373587	22.7832	22.0029	22.6603	22.8765	22.4452	22.8917	22.9145	23.1991	23.0562	23.3777	23.1881	23.3273	22.5378	22.5015	22.7694	22.7255		22.3888	22.6423
AT1G02780	0	cytosol	Protein	8	24.606	185.18				0.0804628	0.202637	0.485193	0.670842	0.372492	0.558264		-0.681529	-0.433397	-0.292921	-0.324918	0.255017	0.150171	0.31481	0.307557	0.26507	0.590466	-0.0853382	0.701512	0.0673563	0.753268	28.2335	27.6348	28.0231	28.2594	28.4696	27.2606	27.3774	27.1065	27.662	27.7861	28.0531	27.4019	27.926	27.8802	28.4116	27.833	26.2072	27.7562	27.7075
AT1G02880	0	cytosol	Protein	6	29.589	27.223				0.753995	0.852443	0.00898576	0.278559	0.111843	0.303017		0.538489	0.263878	-0.282311	-0.320665	-0.0707683	0.0916795	0.15382	0.155297	0.0038825	0.706261	-0.0308759	0.930144	-0.0978421	0.727244	22.7297	23.4353	23.1307	22.8233	23.2446	22.8279	23.0533	22.5345	23.0928	23.1482	23.5081	22.7862	23.0634	23.087	23.2463	23.1455	23.2264	22.9334	23.227
AT1G02910	0	plastid	Protein	5	50.738	13.271											0.0423384	-0.370757	-0.234358	-0.394898	0.18813	0.912669	0.242302		0.4279	0.40498	-0.349922	0.0826232	-0.215578	0.281857	21.9456	21.0727		22.1947			22.2331	21.7994		21.6419	21.6002	22.3471		21.828		22.4183			22.0753
AT1G02920	1	cytosol	Protein	11	23.598	323.31				0.884028	0.934163	0.559816	0.712163	0.0693035	0.247093		-0.141948	0.148131	0.422777	-0.287106	-0.0380463	0.634505	0.580157	0.404677	0.281336	0.891808	0.015371	0.977167	0.225443	0.528489	28.8686	28.6191	28.8766	28.4783	29.1255	28.2569	28.7464	29.073	27.2334	29.0397	28.8589	28.4597	28.4346	28.5412	28.5385	28.7383	28.6199	27.9925	28.544
AT1G02930	1	cytosol	Protein	9	23.486	287.27				0.0381994	0.122638	0.532806	0.697694	0.232508	0.438652		0.185584	0.491378	0.963151	-0.0908739	0.687913	0.66837	0.203661	0.24751	0.804488	0.0586709	0.0108141	0.984363	0.00628343	0.987979	26.4541	25.5173	26.1258	26.2226	26.3626	25.9692	25.8339	26.9142	23.8009	26.689	26.7248	25.8578	26.0367	26.4692	25.9785	26.5958	25.7998	25.312	25.6754
AT1G03030	0	plastid	Protein	8	34.057	95.639				0.138671	0.285089	0.664202	0.780556	0.0565225	0.224944		0.350314	0.206467	0.0689679	-0.106401	0.270661	0.397502	0.291679	0.602785	0.422228	0.307094	-0.0709673	0.822953	-0.15946	0.528595	24.1892	24.674	24.5442	24.6287	24.0719	24.1495	24.3952	23.9168	24.2149	24.2234	24.2045	24.0864	24.5815	24.3703	24.3158	24.4596	24.7087	24.2367	23.9497
AT1G03090	0	mitochondrion	Protein	9	80.45	39.076											0.416833	-0.0014535	-0.0777076	-0.0373146	0.40504		0.996502	0.838914	0.876597	0.119939	-0.105903	0.729952	-0.422597	0.0524554				23.5284	23.3711	23.5048	23.5069	24.4178	24.226	23.3076		23.4913	23.6589	23.4144		23.7985		23.6963	23.4859
AT1G03130	0	plastid	Protein	2	22.306	59.466				0.0227294	0.0881625	0.865676	0.903407	0.0416739	0.201858		0.331975	0.337571	0.502782	0.195711	0.758377	0.0617821	0.273302	0.242947	0.207366	0.282154	-0.321107	0.176601	-0.595197	0.00280803	24.4791		24.1207	24.1784	24.8183		24.5541	24.2708	24.4005			23.8387	24.9081	24.6576	24.296	24.5418	26.0019	24.8771
AT1G03160	0	plastid	Protein	6	81.737	20.159												0.216175									-0.0231162	0.947489	0.00582076	0.983661							22.5761
AT1G03220	0	extracellular	Protein	17	45.717	323.31				0.0936674	0.22401	0.114842	0.423823	0.361694	0.552484		0.0184225	0.503234	0.463597	-0.0939927	-0.0837693	0.898622	0.011531	0.0534645	0.745812	0.752917	0.00994288	0.969995	0.292621	0.0503999	28.2959	28.6206	28.1265	28.0033	28.1777	27.924	28.1464	27.7725	27.743	27.6479	28.0123	28.0542	28.5993	28.5767	27.787	28.2532	28.6655	28.1231	28.7105
AT1G03230	1	extracellular	Protein	19	46.148	323.31				0.00499429	0.0337229	0.309613	0.558365	0.321168	0.520551		0.622095	0.273979	0.223541	0.0926339	0.0968207	0.0640909	0.146582	0.196615	0.553974	0.639845	0.0606481	0.816222	0.141092	0.488097	28.4034	28.523	27.8297	28.2159	28.274	28.2931	28.6329	28.1687	28.3791	28.1125	28.5955	28.444	28.7239	28.6413	28.1505	28.3008	28.5542	28.5352	28.8983
AT1G03330	0	nucleus	Protein	6	10.694	47.029				0.00923947	0.0494564	0.119601	0.430592	0.0571504	0.225011		-0.650565	0.08329	0.0967659	-0.681763	-0.882882	0.292586	0.703704	0.767107	0.0218996	0.0253586	0.392459	0.032935	0.556983	0.000540757	24.5595	25.5583	25.0367	23.6237	24.0351	23.4118	23.8707	23.7594	23.2988	23.618	23.9333	23.7533	24.5356	24.4411	23.7544	23.9084	24.6599	24.1886	25.0892
AT1G03350	0	nucleus	Protein	3	51.895	26.969																					0.323422	0.0444378	0.313027	0.0356629	22.8212	22.7472	22.3397					22.6085				22.6761		22.8156
AT1G03475	0	plastid	Protein	20	43.796	232.68				0.0427175	0.131686	0.00861512	0.278808	0.477518	0.647463		0.504487	0.216684	-0.0103225	0.0480108	-0.165414	0.0609498	0.0586035	0.91967	0.594817	0.0578808	-0.191916	0.289845	-0.171537	0.312829	28.2165	27.9935	28.3928	28.121	28.2318	28.1456	28.2039	28.069	28.3751	28.5324	28.2613	28.2081	28.2163	28.4792	28.3017	28.168	28.3105	28.4666	28.5477
AT1G03600	0	plastid	Protein	9	18.834	323.31				0.022244	0.0868518	0.156352	0.451872	0.00954544	0.116644		-0.353359	-0.306142	0.27543	-0.382378	-0.372123	0.129894	0.355589	0.205613	0.00763484	0.118556	0.157769	0.38781	0.211336	0.180112	28.3884	29.1398	28.5456	28.328	28.6031	28.6148	27.9917	28.4207	28.2494	27.9199	27.7911	27.8669	28.5451	28.7173	28.4404	28.2766	29.2671	28.6545	29.0898
AT1G03630	0	plastid	Protein	13	43.625	141.85				0.0844493	0.208748	0.858873	0.900777	0.0724138	0.251781		-0.129349	-0.00306719	-0.0456801	-0.166725	-0.135249	0.249037	0.967153	0.816237	0.179905	0.215223	-0.12242	0.655543	-0.464135	0.0170507	26.0603	25.8831	25.8035	26.0524	25.7771	25.8599	25.9281	25.75	26.1709	26.0058	25.3648	25.886	26.1966	26.3689	25.9248	26.0025	25.875	26.1316	26.219
AT1G03680	0	plastid	Protein	10	19.664	323.31				0.885972	0.934541	0.488979	0.673232	0.00306863	0.068463		0.0747845	-0.00244141	0.293205	-0.288953	-0.00458393	0.758864	0.992506	0.322278	0.0234312	0.984063	0.449162	0.0232837	0.371294	0.0440437	29.2156	29.9258	29.7332	29.0967	29.3254	29.0766	28.8207	29.0359	29.0852	28.8648	29.086	28.6072	29.2223	29.4487	29.2961	29.0885	30.0691	29.4345	29.4216
AT1G03860	0	mitochondrion	Protein	12	31.81	323.31				0.0256043	0.0946972	0.00394784	0.264236	0.615542	0.744464		0.467351	-0.0928414	0.0579135	-0.126348	0.310967	0.00717003	0.486992	0.547647	0.170279	0.095429	-0.0801816	0.675797	-0.0066212	0.975955	27.8212	27.5911	27.5806	27.8291	27.8598	27.9683	28.1665	28.1255	27.945	27.6481	27.8205	28.0368	28.2237	27.9247	28.0327	28.1525	27.5717	27.9084	27.8967
AT1G03870	1	plasma membrane	Protein	3	26.115	68.749				0.14026	0.286755	0.0939703	0.404594	0.0545719	0.223836		-0.581325	-0.146455	0.51538	-0.116231	-0.888913	0.224378	0.650802	0.189812	0.737084	0.0527727	-0.116131	0.540638	0.186507	0.237112	27.4761	28.4769	27.6252	26.8767	27.3669	26.2052	26.995	26.6123	26.6266	25.7003	26.791	26.7626	26.8903	27.679	26.6933	26.1356	28.2763	27.2732	27.5921
AT1G03880	0	endoplasmic reticulum	Protein	10	50.558	260.55				0.938953	0.967885	0.124479	0.429262	0.166257	0.364034		-0.207832	1.71823	-0.230129	-0.434334	-0.72678	0.72635	0.127435	0.649331	0.378042	0.456005	-0.0491084		0.130648		25.1509	26.8749	25.3228	25.408	24.2334		23.5266	22.7921	24.3771	24.8209	25.8959	25.4206	25.2913	25.0097	25.0781	24.7546	25.7919	24.142	25.7545
AT1G03890	0	extracellular	Protein	4	49.674	32.744											-0.366268		0.0644542	0.238038		0.653431		0.860532			0.00721095		-0.019167			23.6171	22.2237							22.095	22.4636				22.11		22.5236		22.7093
AT1G04040	0	vacuole	Protein	4	31.096	97.317				0.302764	0.472607	0.600756	0.737793	0.0385489	0.197781		0.431595	-0.00811353	-0.271395	0.319052	0.367631	0.194472	0.987411	0.474444	0.168538	0.36552	0.207291	0.279106	-0.174942	0.334399	22.7674	22.0036	22.599	23.1615	22.8548	23.1025	23.8491	24.7164	23.4051	23.3309	23.8872	23.5526	22.739	22.8424	23.4699	22.9646	23.133	23.0918	22.1068
AT1G04080	0	nucleus	Protein	3	85.241	19.683											-0.00310954	-0.0121382	0.213224	0.41801	0.731277		0.980369	0.63791	0.306895	0.0594919	0.0550533	0.822897	-0.0074273	0.976574	22.4426		22.2142			22.6147		23.1871	23.3354	22.2364	22.6647		22.2697	22.1531	23.0143	22.7642		21.8697
AT1G04110	0	extracellular	Protein	5	83.775	42.496											0.203415	0.0140113	0.297546	-0.0256639	-0.65769	0.131432	0.905066	0.181627	0.701438		-0.0441794	0.912919	-0.231999	0.406107	23.3945	23.3901	23.2771	23.2429	23.1246	23.1871	23.176	23.188	22.9449	22.8292	23.6452	23.1239	23.2947	23.37		23.1685	23.7271
AT1G04130	0	nucleus	Protein	2	40.51	5.9582				0.318489	0.48937	0.159803	0.451649	0.276435	0.484873		0.597068	0.0339204	-0.229697	-0.184493	0.399748	0.174291	0.920898	0.35394	0.473681	0.0520181	-0.150698	0.682583	-0.292353	0.323056		21.9271	22.1102	22.1757	21.9895	22.2148	21.7919	22.9035	22.5448		22.6724	22.3162		22.4235	22.6338	22.2999	21.4446	21.9311	22.073
AT1G04170	0	cytosol	Protein	15	50.853	163.01				0.00906333	0.0488689	0.143348	0.44298	0.197303	0.400452		0.854693	0.0440606	-0.116201	0.410896	0.74321	0.0580651	0.894634	0.706755	0.0233709	0.0951812	0.179342	0.287176	0.292743	0.0384638	26.2375	25.247	25.4932	26.5582	26.2965	26.3929	27.0989	27.1471	26.8906	26.4745	26.6402	27.3334	26.5803	26.2774	26.7393	26.642	25.2748	26.8199	26.409
AT1G04190	0	cytosol	Protein	7	37.18	30.28				0.0137792	0.0640855	0.0482847	0.36091	0.157527	0.354947		1.05714	-0.0937427	-0.160179	0.423152	0.55033	0.0177384	0.757061	0.585227	0.236355	0.112375	0.0310157	0.902979	0.181947	0.290409	23.3343	22.6311	22.8183	23.8414	23.4292	24.472	24.4524	24.7185	24.5902	24.1744	23.734	24.2182	23.6841	23.2228	24.2383	24.3778		23.8082	23.6918
AT1G04410	0	vacuole	Protein	14	35.571	323.31				0.00090024	0.0106867	0.454711	0.648487	0.20973	0.41621		-0.056128	-0.141006	-0.197019	-0.125757	-0.320304	0.659411	0.220834	0.130129	0.1511	0.0122336	0.185752	0.281897	0.111521	0.527961	31.5299	31.7127	31.7342	31.5801	31.6038	31.6114	31.7523	31.3673	31.4942	31.9481	31.5434	31.4788	31.383	31.4702	31.6109	31.5391	31.6806	31.5652	31.5775
AT1G04420	0	plastid	Protein	11	46.427	147.53				0.00102042	0.0115543	0.0599486	0.363269	0.92962	0.952255		0.788399	0.314543	-0.038844	0.107182	0.475961	0.0478317	0.0398907	0.816442	0.115013	0.100822	-0.00938706	0.976971	-0.331098	0.0657496	26.3189	25.5924	25.834	26.3405	26.3727	26.098	26.4285	26.4149	26.4294	26.5818	26.7571	26.3236	26.4681	26.4391	26.532	26.4003	25.7268	26.7987	26.2155
AT1G04430	0	golgi	Protein	2	70.507	7.1454				0.144188	0.29255	0.75135	0.836569	0.531464	0.683775		-0.282696	-0.112009	0.0142048	-0.0335229	-0.335822	0.166907	0.849909	0.920401	0.776532	0.0854038	-0.110772	0.744559	-0.487191	0.0371574	21.95	21.6966	21.6922	22.2156	21.0778		22.3053	22.3652	21.7986	21.4702	21.6169	22.0261	21.4399	21.5365	21.8512	21.5849	21.7043	21.7489
AT1G04510	0	nucleus	Protein	16	15.027	198.67												-0.446481	-0.403682	0.355102			0.191905		0.124158		0.361942	0.161613	0.457492	0.0442622							22.1314	22.4836	22.0106			22.05			22.1416	22.0393
AT1G04530	0	cytosol	Protein	6	56.881	17.086				0.268749	0.434247	0.348031	0.577763	0.500124	0.664951		0.358646	-0.059826	0.18021	-0.0569242	0.00261708	0.128448	0.675596	0.480433	0.741028	0.973737	0.0549665	0.856072	0.207182	0.333372	23.6529	23.2314	23.4795	23.4606	23.6671	23.4568	23.421	23.4631	23.6199	23.4335	23.5678	22.7994	23.6287	23.9745	23.4008	23.4338	23.5571	23.5054	23.4873
AT1G04630	0	mitochondrion	Protein	6	34.553	58.025												0.472584	1.07005								0.0110171	0.96588	-0.0443366	0.823807							21.0072			21.0716			21.1958	21.2897
AT1G04640	0	mitochondrion	Protein	2	16.125	7.5916				0.00270588	0.0220668	0.810392	0.872935	0.0906935	0.275922		-0.118755	-0.256359	-0.213051	-0.356572	-0.410928	0.347703	0.363244	0.356152	0.0125479	0.0385384	0.050933	0.826547	0.0947497	0.614089	24.4054	24.2545	24.0631	24.4207	24.2165	24.5833	24.4198	24.1063	24.168	24.2565	23.4247	24.1726	24.5088	24.366	24.1246	24.2113		24.54	24.4857
AT1G04690	0	plasma membrane	Protein	7	26.421	85.293				0.00242243	0.0206117	0.0938018	0.40446	0.155432	0.353745		0.394304	0.0175567	0.0321141	0.218944	0.629879	0.155382	0.916072	0.863476	0.180931	0.00212513	-0.286303	0.0794855	-0.148252	0.385042	26.3218	26.2759	25.8862	26.3935	26.9149	26.8555	26.34	26.7131	27.0484	26.2898	26.3956	26.5053	26.604	26.3697	26.5738	26.7206	25.9464	26.2614	26.334
AT1G04710	0	peroxisome	Protein	14	36.538	131.47				0.679537	0.802791	0.0286127	0.324094	0.809893	0.878826		0.698263	-0.208002	-0.536768	-0.24797	0.0519626	0.0636349	0.468609	0.197811	0.335512	0.701767	-0.148463	0.639432	-0.411226	0.0793282	22.6153	22.7611	22.2604	23.0495	22.7821	23.7171	22.8475	22.8861	23.523	23.2763	22.5255		22.8729	22.7548	22.963	23.3693	22.9336	22.8405	22.6787
AT1G04750	0	plasma membrane	Protein	4	46.611	42.088													0.292752	-0.044623							0.0347169	0.857818	0.0862732	0.567991	21.09		21.2591				22.7154			21.3742			21.8709	21.6387
AT1G04810	0	cytosol,nucleus	Protein	2	20.507	9.3831																					0.243906	0.201828	0.123002	0.545794								22.4942
AT1G04850	0	nucleus	Protein	2	108.86	2.9273				0.161889	0.314174	0.0629455	0.364193	0.0488383	0.216936		0.462169	0.255457	-0.39245	0.520764	-0.0706603	0.166279	0.417184	0.089397	0.0446637	0.39577	-0.0269849	0.909505	-0.0358984	0.862427	23.4466	22.7494	22.7307	23.6826	23.0902	23.544	23.9128	23.9455	24.0687	24.2141	23.9315	24.0325	23.1376	23.1566	23.5081	23.807		23.851	23.9161
AT1G04870	0	cytosol	Protein	4	46.603	15.527				0.938436	0.968369	0.142976	0.443226	0.917364	0.944628		0.159763	-0.257318	-0.204884	0.167281	0.108656	0.289461	0.326593	0.115213	0.251147	0.44949	0.170186	0.426606	-0.0628069	0.789581	24.0301	23.9385	24.0311	24.324	23.8963		24.6248	24.5091	24.2924	24.2339	24.3999	24.2968	24.09	23.818	24.3992	23.9538		24.3337	24.1651
AT1G04970	0	vacuole	Protein	4	43.129	19.266				0.264913	0.431125	0.884891	0.915672	0.497231	0.662899		-0.017817	-0.213563	0.0292369	-0.145399	-0.298104	0.971785	0.369629	0.887419	0.486675	0.17003	-0.405953	0.0179694	-0.340196	0.0341353	23.9944		24.0986	22.9922	23.6843	23.2687	23.7896	24.1601	23.741	23.1949	23.5049	23.8889	23.4927	23.8501	23.5337	23.5823	24.2002	23.7236	24.2133
AT1G04980	0	endoplasmic reticulum	Protein	4	53.493	21.464				0.0243156	0.09213	0.0172141	0.293037	0.860976	0.911094		0.226431	0.342697	0.588561	-0.128294	-0.144769	0.35883	0.0139811	0.00720222	0.338623	0.497363	-0.404974	0.115984	-0.253671	0.320656	24.8747	24.5623	24.8243	24.3755	24.7632	24.3648	24.6549	24.4784	24.5984	24.1265	24.2591	24.4998	25.0104	24.8727	24.5359	24.9426	25.0636	24.463	24.8819
AT1G05010	1	golgi	Protein	8	48.403	34.732				0.000459211	0.00672596	0.824758	0.880041	0.514888	0.673931		0.273881	0.169926	0.175705	0.133092	0.118771	0.0783678	0.0235641	0.0705074	0.25612	0.311723	-0.620228	0.00861565	-0.489117	0.0249381	27.9858	27.6609	28.2509	27.8748	27.8779	28.04	27.9716	28.0782	28.0147	28.2273	28.1957	27.8998	27.9099	27.9552	28.1064	28.0306	28.2598	27.9827	27.9545
AT1G05180	0	cytosol	Protein	2	77.262	4.5857												-0.403527	1.1266								0.156097	0.524662	-0.0655008	0.800205				22.6835				23.2033			21.9556	22.6475	22.2713	22.3522	22.6563	22.3491
AT1G05190	0	plastid	Protein	2	47.519	3.3156				0.855877	0.916922	0.0682639	0.380032	0.142023	0.339494		0.40476	-0.501546	-0.508112	0.175789	0.561205	0.296682	0.0837606	0.0347102	0.302432	0.326976	-0.187839	0.214374	0.00207735	0.991057	26.5764	25.931	25.9973	27.3345	26.9338	27.2879	27.325	27.7351	27.459	27.7107	27.1954	27.4952	26.741	26.9861	27.2708	26.6428	25.5811	27.3938	26.9229
AT1G05250	0	extracellular	Protein	15	24.705	139.61				0.043433	0.132918	0.249601	0.517294	0.649864	0.767074		0.669621	0.400045	0.158556	0.127993	-0.144104	0.0146394	0.327612	0.609036	0.47379	0.476548	0.0372841		0		25.1032	25.3861	25.4716	25.6166	25.6223	24.8442	25.5346	25.2925	25.2513	24.9822	26.2161	25.5447	25.3673	25.7754	25.46	25.1296	25.9346	25.1593	25.5385
AT1G05260	0	extracellular	Protein	13	35.624	126.91				0.283096	0.452216	0.351926	0.579979	0.0138776	0.132264		-0.129179	-0.11297	0.228819	-0.0658502	-0.586162	0.710863	0.68621	0.382884	0.664714	0.126522	0.0186925	0.953877	0.307568	0.10839	28.4544	29.047	28.6299	27.9042	28.2046	27.6632	27.875	27.5228	27.7559	27.6264	27.9769	27.7777	27.9066	28.1999	28.0808	27.5851	29.0436	27.9777	28.4735
AT1G05350	0	cytosol	Protein	12	34.905	323.31				0.206978	0.369299	0.607152	0.740398	0.768436	0.849809		0.54069	0.0535909	-0.130614	0.205606	0.191019	0.194393	0.818762	0.672882	0.449895	0.615501	-0.242522	0.328093	-0.580284	0.00306923	23.3863		22.9943	23.8283	24.0418	23.3135	23.7296	24.0798	24.2015	23.5849	24.0192	23.8114	23.615	23.1927	23.9545	23.8049	23.0052	23.8053	23.642
AT1G05520	0	endoplasmic reticulum,golgi	Protein	10	47.02	49.804													-0.250015	0.259947	0.0152232			0.632843	0.325812	0.976513	0.173442	0.446835	0.424613	0.0167116				21.7455	22.31	21.8201	22.9629	23.2242	22.825	21.9271		22.052	22.3382	21.6642	21.944	22.4326			21.7403
AT1G05620	0	cytosol	Protein	9	86.356	27.451											0.0588806	0.531031	0.364679	-0.0958022	0.375859	0.818429	0.233827	0.294887	0.759318		0.387933	0.0546047	0.123938	0.586618	23.2741	23.4746	23.7151	23.8258	23.6084	23.702	22.7845		23.9067	22.9141	23.6518	23.8724	23.3281	23.3683	23.9015	23.8157	23.259	22.7736	23.153
AT1G05850	0	extracellular	Protein	4	32.528	33.942				0.347006	0.515952	0.537236	0.700071	0.0982792	0.286283		-0.250565	0.0828283	-0.0671683	0.131341	-0.764018	0.647512	0.844066	0.895643	0.586797	0.0235221	-0.267562	0.0810985	-0.196547	0.184898	23.0295	24.7407	24.2218	23.2802	23.5066		22.8631		22.1745	23.3639	23.5978	23.1285	22.6902	23.2591	23.2513	22.4873	24.0184	23.4669	24.0588
AT1G06000	0	cytosol	Protein	5	35.579	27.475				0.00281634	0.0227159	0.455519	0.648696	0.673861	0.784395		0.879075	0.181476	0.136022	0.568732	0.538969	0.0828892	0.465772	0.664805	0.0518806	0.176507	0.226923	0.498343	0.598944	0.0173296	24.9436	23.9648	25.0526	24.8153	24.6437	24.6995	25.0584	25.3245	24.5337	25.37	25.2282	25.154	24.4875	24.3592	25.1658	25.033	23.9989	25.0072	24.5626
AT1G06060	0	cytosol	Protein	13	48.122	68.086																					0.209899	0.337319	0.341054	0.0622092		21.7012
AT1G06110	0	cytosol	Protein	2	24.556	6.5134																					-0.0468266	0.878092	-0.254106	0.22559
AT1G06130	0	mitochondrion	Protein	2	48.975	2.7365				0.752435	0.85166	0.454142	0.647988	0.0248621	0.166407		0.243174	-0.128305	0.0066072	-0.254679	-0.00255615	0.447405	0.348343	0.97211	0.14011	0.986535	0.157512	0.398586	0.206383	0.20944	25.6591	25.6795	25.3675	25.1604	25.4958	25.177	25.2425	25.1897	25.6274	25.1199	24.9682	25.0558	25.6454	25.5943	25.3022	25.4862	25.8224	25.5057	25.3349
AT1G06190	0	plastid	Protein	7	36.496	120.75																					0.033455	0.880425	0.0654772	0.721684				23.8041							23.7158	23.7112				23.3242
AT1G06210	0	nucleus	Protein	2	32.596	9.1589																					-0.168954	0.446031	-0.120232	0.579088		22.5905	22.4298				21.943			22.2028	21.8984								22.329
AT1G06220	0	nucleus	Protein	4	31.38	25.7				0.239641	0.406629	0.0427199	0.347541	0.250136	0.458973		0.444578	-0.393465	-0.443168	0.764186	0.517426	0.356697	0.16724	0.304985	0.018876	0.0774106	-0.450751	0.0276712	-0.305765	0.120081	23.8322	22.9955	22.9295	24.0735	23.7567	24.1953	24.5167	24.5872	24.5911	23.6619	24.0927	24.6197	23.7288	23.2588	23.925	24.1645		23.7194	23.1416
AT1G06290	0	peroxisome	Protein	11	110.44	37.036												-0.492052	0.321252	0.148513	0.758598				0.683479	0.00580165	-0.0511229	0.867787	-0.252415	0.233538				22.3659		22.6762	23.0134	23.4013	22.5142	22.4655		22.9379	22.1879		22.9289			22.1586
AT1G06400	0	cytosol	Protein	10	75.675	52.816											-0.57778	-0.719371	-0.227372	0.132527	-0.0585423		0.255324	0.620783	0.48718		-0.197258	0.334806	-0.253196	0.156259	22.1662			22.923			23.0193	23.4182	22.658		21.9182	23.2497	22.2242		22.5694	22.2279		22.6483
AT1G06410	0	cytosol	Protein	2	23.927	18.356				0.154348	0.304967	0.661862	0.779362	0.27432	0.483466		0.00583029	0.23088	-0.0203957	1.0656	0.741517	0.991452	0.652769	0.978355	0.0559255	0.374986	-0.319436	0.0148504	-0.0322949	0.854383	22.7862			23.1887	23.0405	24.0932	23.4283	24.9931	24.7989	22.8594	22.7354	23.7646	22.9472	22.2757	23.6229	23.3001		22.9092
AT1G06430	0	plastid	Protein	10	96.687	53.047				0.320213	0.490738	0.810304	0.87316	0.106085	0.296132		0.0729373	-0.0254264	0.148237	0.00228814	0.367407	0.881788	0.885945	0.263822	0.985729	0.091738	-0.135153	0.673148	-0.333382	0.170571	24.9367	24.6302	24.9518	25.1637	25.5301	25.1291	25.1486	25.4895	25.269	25.0276	25.1086	24.9855	25.5418	25.2805	25.1285	25.1845	25.3132	25.5345	25.013
AT1G06460	0	peroxisome	Protein	5	73.198	50.095				0.757706	0.855325	0.437492	0.637198	0.792158	0.868219		-0.251486	-0.0295212	0.416606	-0.174501	-0.149027	0.611939	0.883921	0.0254339	0.380354	0.537419	-0.158012	0.405324	-0.53933	0.000211198	25.0762	25.3478	25.1399	25.1858	25.2249	25.3281	25.0639	25.1976	24.9775	24.7638	24.7487	24.9736	25.1788	25.4704	25.4211	25.2877	25.7768	25.1185	25.2586
AT1G06510	0	plastid	Protein	6	31.222	90.558																					-0.348354	0.180439	-0.373906	0.108599	22.253	22.6184	22.1054																22.49
AT1G06530	0	mitochondrion	Protein	4	30.807	9.8751				0.00187084	0.0172118	0.149429	0.448593	0.0842206	0.26843		-1.18216	-0.0909531	-0.0834775	-0.50862	-0.783864	0.0355907	0.698792	0.790074	0.194924	0.0893111	0.218244	0.232928	0.229761	0.16739	25.0617	26.2778	25.6366	24.8037	24.7512	24.2537	24.5418	24.1864	24.1069	24.9466	24.7412	24.8819	24.5427	24.9543	24.2682	23.957	24.7419	24.5089	25.7858
AT1G06550	0	peroxisome	Protein	8	36.119	65.237											-0.0520341	0.0709791	0.26455	0.232422	0.455933	0.788027	0.617531	0.734992	0.707707		-0.198632	0.494662	-0.258885	0.296187	23.6546		23.3628		23.2687		23.6026	23.6894		23.59	23.8507	23.885	23.1032	23.1774	24.3596
AT1G06570	0	mitochondrion	Protein	6	43.257	24.957				0.71209	0.82276	0.00684399	0.272372	0.84361	0.900156		0.345014	-0.407759	0.126895	-0.79448	0.513385	0.405968	0.0207302	0.571453	0.0358501	0.0291107	-0.156115	0.651197	-0.24501	0.401433	23.7059	23.0363	23.2151	23.9262	23.72	24.0507	23.9061	24.0621	23.9873	23.2818	23.2446	23.6035	23.8773	23.858	23.8423	24.1093	23.6987	23.6375	23.2666
AT1G06650	0	cytosol	Protein	9	51.92	62.915				0.40743	0.573362	0.50022	0.676688	0.620388	0.748174		0.268432	-0.220709	0.043209	-0.0114738	0.440762	0.596823	0.299936	0.867792	0.968901	0.136181	-0.068176	0.814644	-0.349139	0.0690631	23.3059		22.3478	23.0855	23.0162	23.4628	22.9648	23.4366	23.3419	23.22	23.0721	23.2005	22.9719	22.9901	23.3957	23.6186	22.8774	23.1668	22.4701
AT1G06680	0	plastid	Protein	7	42.02	22.329				0.0238949	0.0910045	0.296451	0.548742	0.00572391	0.0921143		-0.650712	-0.0537044	0.0968297	-0.333497	-0.618488	0.10186	0.834556	0.767313	0.214644	0.097853	-0.00113109	0.996378	0.00960578	0.964426	31.6474	32.8586	32.0289	31.3723	31.58	30.8492	31.2927	30.9766	30.9662	31.3595	31.239	31.238	31.2831	31.7142	31.1868	30.8845	32.7127	31.7751	32.2982
AT1G06690	0	plastid	Protein	19	28.095	323.31				0.123197	0.266295	0.58394	0.726227	0.0826981	0.26559		-0.0257711	-0.0320487	-0.0867222	-0.434297	-0.126939	0.902882	0.851659	0.756619	0.0356857	0.508888	-0.3437	0.222622	-0.122933	0.686509	24.6908	25.0223	24.8583	24.6434	24.6457	24.4046	24.6305	24.4438	24.2933	24.7792	25.1806	24.5547	24.6554	24.8958	25.049	24.5004	25.2196	24.718	24.8383
AT1G06820	0	plastid	Protein	7	41.497	68.362				0.749259	0.849371	0.763508	0.843727	0.680954	0.7886		-0.044015	-0.182359	-0.214799	0.171716	0.0905049	0.883485	0.568461	0.48868	0.3524	0.56361	0.42636	0.0611956	0.196523	0.411639	22.3017			22.5103	22.3366	22.1246	22.3292	22.9043	22.2174	22.2063	22.2425	22.4636	22.3188	22.0259	22.4908	22.471		22.4324	22.0368
AT1G06840	0	plasma membrane	Protein	6	65.428	17.844																					0.0210406	0.962819	0.0583368	0.87132														21.1804			21.4828
AT1G06900	0	cytosol	Protein	2	105.62	4.4717																					0.310374	0.228748	0.180307	0.50328								21.3216							20.6777	20.5577
AT1G06950	0	plastid	Protein	2	117.17	28.471				0.0533297	0.152578	0.103848	0.409962	0.315129	0.516159		0.872716	-0.103288	-0.312557	0.51696	0.556901	0.0709525	0.746626	0.332453	0.0574193	0.249441	-0.45556	0.0355412	-0.392071	0.051228	27.491	26.2952	26.7464	27.8235	27.6191	27.9555	28.0954	28.2922	28.3198	28.0142	27.6004	28.332	27.7022	27.2469	28.0089	28.0228	26.3988	27.993	27.4818
AT1G06960	0	nucleus	Protein	46	112.12	323.31											0.199255	-0.190124	0.70962		0.0692418	0.664097				0.812891	-0.115411	0.699534	-0.238734	0.305356	23.355	23.9902		23.6189			23.7618			23.3088	23.7042	23.517					23.3664	23.5347	24.1914
AT1G07010	0	peroxisome	Protein	2	26.124	5.3975																					-0.0373486	0.927348	0.13118	0.67402
AT1G07040	0	plastid	Protein	2	43.292	21.807				0.0166831	0.0717008	0.917052	0.937424	0.12023	0.312513		-0.226581	-0.116171	-0.162931	-0.257287	-0.368258	0.464722	0.565662	0.358211	0.193888	0.0422815	-0.191907	0.415728	-0.259425	0.211263	25.3544	25.0418	24.888	24.8481	24.7902	24.7849	24.7781	24.4567	25.0136	24.7867	24.3109	24.9253	25.0313	24.9294	24.4444	24.7094	25.1113	24.9668	25.2661
AT1G07080	0	extracellular	Protein	11	40.637	92.567				0.381894	0.551395	0.837963	0.888657	0.189784	0.391944		-0.153472	0.223388	0.368179	0.0869211	0.114682	0.723232	0.420546	0.347796	0.369212	0.772044	-0.275257	0.0366978	-0.0879191	0.558985	25.5736	26.7521	26.5436	25.4498	26.0828	25.5487	25.5847	25.031	25.2568	25.4168	25.7429	25.0813	25.6455	25.7603	25.5246	25.3509	26.7607	25.5146	25.9572
AT1G07110	0	cytosol	Protein	4	29.698	118.12													-0.215496	-0.515749	0.0900823					0.743261	0.30541	0.180482	0.356259	0.0781145								23.0587	22.5748		22.8175	22.5838			23.0009			22.6963	22.137
AT1G07140	0	cytosol	Protein	5	82.558	40.589				0.000125079	0.00261158	0.602746	0.739004	0.365783	0.554702		-0.667276	-0.495951	-0.499243	-0.162367	-0.701778	0.106341	0.0486476	0.0534123	0.301338	0.0698626	0.0341691	0.891158	0.129366	0.4886	26.9892	27.5129	27.2159	26.8202	27.186	26.3108	26.705	26.8332	26.9061	27.0092	27.1653	26.8776	26.7001	26.8301	26.2121	26.6707	26.4213	27.0113	27.4201
AT1G07210	0	mitochondrion	Protein	6	25.601	232.01											-0.0451278	-0.436647	0.24412	-0.443457	-0.576398	0.938822	0.177876	0.562617	0.0626458		0.114922	0.49352	0.00872641	0.966163	24.7745	23.8245	25.1496	24.5127	24.9275	23.8913	24.7647	24.1476		24.2179	23.946	24.1683	24.4021	24.5581	24.5304	24.0566	25.2716
AT1G07240	0	plasma membrane	Protein	3	29.619	20.523													0.120003		0.361058						-0.0172035	0.95963	-0.0294781	0.917116					21.1306				21.3528
AT1G07310	0	nucleus	Protein	2	52.843	6.004				0.201253	0.362378	0.0444734	0.357853	0.923166	0.948282		-0.393078	0.14452	0.45284	-0.267338	-0.737652	0.0883	0.358646	0.0433623	0.456693	0.174376	0.124032	0.65197	0.149931	0.540776	23.2482	23.1915	23.4261	23.027	22.8705	22.6819		23.0479	22.762	22.8096		22.4916	23.278	23.0288	22.4014	23.2782	23.9697	22.8858	23.2191
AT1G07320	0	plastid	Protein	5	39.013	30.668				0.51673	0.671338	0.637828	0.763578	0.0952375	0.281601		-0.186278	0.142694	0.204001	-0.0314639	0.174756	0.461195	0.52229	0.346188	0.889683	0.328305	0.175962	0.198221	0.046206	0.775852	27.7749	28.1026	28.0118	27.6429	27.3293	28.124	27.62	27.7013	27.5113	27.6519	28.2117	27.8625	27.7201	28.0652	27.8042	27.5381	28.489	27.7777	28.0242
AT1G07360	0	nucleus	Protein	13	30.558	241.74																					0.113713	0.596964	0.0887326	0.668706										22.7219
AT1G07370	0	nucleus	Protein	4	53.587	33.15				0.366859	0.536529	0.357459	0.584194	0.272854	0.482615		0.0679491	-0.071816	0.147496	-0.162479	-0.371548	0.681638	0.792685	0.175891	0.344395	0.134567	0.207233	0.404811	0.0631134	0.822591	23.9754	24.1345	24.0214	23.8964	23.7267	24.4646	24.1628	23.3156		23.8971	23.8431	23.8831	23.844	24.0145	23.7347	24.0894	24.3422	23.6217	23.9867
AT1G07440	0	peroxisome	Protein	3	29.122	22.334				0.0293741	0.103566	0.428205	0.628019	0.0165929	0.142467		0.515023	0.0405562	-0.000729636	0.202922	0.343861	0.102154	0.861236	0.997618	0.247497	0.0987359	-0.182206	0.520122	-0.153754	0.562524	23.919	24.7565	24.5824	24.8925	25.1813	24.3347	24.8754	25.0824	25.1628	24.4977	24.6173	24.8746	25.0853	25.1659	24.8702	25.3632	24.5262	25.0774	25.0461
AT1G07705	0	nucleus	Protein	7	11.409	63.978																					-0.00287054	0.994028	-0.227542	0.357225
AT1G07750	0	cytosol	Protein	2	23.011	5.5293				0.472349	0.630942	0.140435	0.439512	0.0143294	0.133545		0.216853	0.231698	-0.00674317	-0.0472751	-0.182565	0.252635	0.0793631	0.962972	0.718743	0.0918986	0.545698	0.0333005	0.599355	0.00950279	27.1592	27.2336	27.5398	27.2328	27.0221	26.9829	27.2566	26.8916	26.9497	27.4265	27.3766	27.2314	27.0956	27.1903	27.1973	27.0779	27.2164	27.1168	27.2255
AT1G07830	0	mitochondrion	Protein	5	57.405	10.387				0.139987	0.286594	0.100957	0.409529	0.451862	0.627408		-0.67943	0.14603	0.297281	-0.0180636	-1.19214	0.0918981	0.714952	0.557566	0.965453	0.0648287	-0.169862	0.364158	-0.228023	0.161362	22.8143	23.4166	23.4179	22.6252	22.3891	21.5335	22.8602	22.4217	21.6344		22.4873	22.7135	22.4331	22.8424	22.2533	21.6716	23.2744	22.5246	23.1923
AT1G07890	1	cytosol	Protein	15	38.31	173.15				0.0393737	0.124373	0.0267525	0.321576	0.106598	0.296441		-0.388823	0.143607	-0.177241	0.0841761	-0.284768	0.0271561	0.205961	0.341132	0.372236	0.0808845	0.194045	0.384288	0.504899	0.00364138	30.6037	31.051	30.9839	30.5788	30.537	30.2097	30.4821	30.437	30.3783	31.1145	30.7333	30.4634	30.2278	30.4465	30.2472	30.4314	30.446	30.6165	30.7493
AT1G08110	0	peroxisome	Protein	3	16.886	31.092				0.0123744	0.0602154	0.0420765	0.346132	0.0924779	0.276776		-0.745061	-0.109625	0.31758	-0.415362	-0.490071	0.00822824	0.63145	0.269099	0.0676579	0.184402	-0.179395	0.186924	-0.282183	0.0145224	27.5396	28.0636	27.8373	27.2779	27.4201	26.8998	26.9322	26.6671	26.717	26.6362	26.6155	26.8277	27.4698	27.6236	26.92	27.0753	28.1831	27.0983	27.4105
AT1G08200	0	cytosol	Protein	24	27.561	323.31				0.000677892	0.0089897	0.19108	0.472088	0.952981	0.96944		0.56923	0.103936	0.0570129	0.452396	0.696662	0.0431006	0.60888	0.820413	0.00276698	0.0622321	0.00282912	0.991748	-0.0955968	0.580752	26.9627	26.7884	27.1979	27.2501	27.3866	27.1808	27.2811	27.5081	27.3868	27.3735	27.5327	27.414	26.9835	26.9799	27.2454	27.3188	26.3043	27.2505	27.0758
AT1G08360	0	cytosol	Protein	37	49.502	323.31				0.145571	0.293334	0.270808	0.534538	0.295514	0.499019		0.8349	-0.332057	0.489772	-0.11556	0.507323	0.150212	0.49996	0.298125	0.521804	0.332653	0.178931	0.161613	0.201702	0.0782642	24.946		23.8237	24.7282	24.5546	25.5621	25.5393	25.9178	24.8143	24.4481	23.8045	24.8184	25.3746	25.0399	24.9371	25.6378	24.8137	25.0917
AT1G08370	0	cytosol	Protein	2	16.565	4.5614				0.783741	0.87135	0.73859	0.826424	0.009495	0.116512		0.0880072	0.0647536	0.0709273	-0.112118	-0.23833	0.789318	0.760031	0.702754	0.235127	0.183588	0.144056	0.585339	0.106282	0.680249	24.6476	24.8444	24.6222	24.2804	24.305	23.5284	24.3403	24.1341	23.9083	23.9006	24.5023	24.2724	24.149	24.4698	24.3081	24.2865	24.3863	24.3839	24.5816
AT1G08450	0	endoplasmic reticulum	Protein	10	20.848	192.79				0.0936371	0.22412	0.282999	0.542952	0.892488	0.930729		0.433625	0.116818	-0.12681	0.198223	0.0649781	0.186398	0.333054	0.115439	0.0858342	0.773217	-0.113207	0.499299	0.0439493	0.807896	24.813	25.3341	24.9653	24.9485	25.2609	25.0505	25.0879	24.8404	25.1232	25.1972	25.3569	25.0698	24.9482	25.1329	25.0353	25.1939	24.6378	25.3203	25.2124
AT1G08480	0	mitochondrion	Protein	5	43.79	193.23				0.256148	0.421757	0.101315	0.408731	0.570808	0.713813		-0.154939	-0.00185429	0.310735	-0.180491	-0.49053	0.445001	0.993362	0.158616	0.204435	0.101654	0.333362	0.0401592	0.162845	0.332921	25.8583	26.2153	25.5467	25.4315	25.6077	25.0615	25.7414	25.7626	25.4029	25.5464	26.0093	25.16	25.5315	25.8602	25.3979	25.68	26.2005	25.82	25.9904
AT1G08490	0	plastid	Protein	2	24.469	34.483				0.021173	0.0843483	0.967075	0.97269	0.0187132	0.148545		0.245393	0.201137	0.267002	0.124383	0.127214	0.361652	0.200305	0.0487655	0.567131	0.425395	0.0475689	0.813284	0.0816096	0.616885	25.0294	24.3662	24.7307	25.2737	25.1683	25.4935	25.251	25.1285	24.9739	25.262	24.9391	25.0405	24.9316	25.0781	25.3616	25.331	25.299	25.1336	25.4972
AT1G08520	0	plastid	Protein	10	40.61	89.267				0.0831847	0.206838	0.120548	0.427728	0.895045	0.932075		0.680635	-0.0414557	-0.216056	0.258061	0.296271	0.0773434	0.850552	0.224067	0.0728012	0.40865	-0.110953	0.61625	-0.327351	0.0463417	26.5902	25.869	26.3497	26.7969	26.7402	26.6209	26.9422	26.9889	26.9563	27.0122	27.004	26.9952	26.5087	26.6943	26.7764	26.8906	25.8958	27.0883	26.846
AT1G08550	0	plastid	Protein	2	107.02	21.881				0.924814	0.959695	0.12923	0.433958	0.255656	0.463042		0.42019	0.116735	0.103889	-0.0920075	-0.606809	0.323679	0.644494	0.755177	0.677618	0.00265621	-0.374427	0.0880096	-0.349369	0.0810904	24.3155	25.0547	24.0713	24.2637	24.103	24.2836	24.3081	24.4587	23.5392	24.2982	24.7475	24.2327	24.6174	25.0223	24.1514	24.2165	24.8109	24.9061	25.0938
AT1G08680	0	plasma membrane	Protein	9	49.843	107.12				0.675328	0.799745	0.540112	0.701955	0.921237	0.947622		-0.261339	0.351919	0.00888685	-0.295269	-0.0808078	0.680556	0.304775	0.94762	0.0574957	0.305139	-0.0458483	0.872056	-0.211563	0.285601	21.878	23.3828	21.9387	22.8898	22.0085		22.4139	22.1003	22.221	22.2101	22.3664	22.2855	22.3168	22.3428	22.4268			22.3272	22.405
AT1G08780	0	nucleus	Protein	9	15.812	88.677											-0.366609	-0.236264	0.255096		0.114227	0.334516	0.244588	0.167163		0.253189	-0.0820246	0.704161	-0.0764328	0.70313	24.1666	24.2862	23.8875			24.0614	23.954		23.885			23.687	24.1943	24.0732	23.6544			23.9426	23.7331
AT1G08830	0	cytosol	Protein	8	50.485	118.61				0.021219	0.0844171	0.119987	0.428316	0.0604554	0.229139		-0.582325	-0.174358	-0.0629565	-1.65751	-0.103027	0.145882	0.353006	0.894707	0.111692	0.80668	0.188902	0.557752	0.324403	0.220927	27.9904	27.7813	27.4963	27.1403	26.9697	27.6589	27.1341	27.4004	26.5757	27.8377	26.1363	26.7958	27.5892	27.3639	27.3145	27.3463	27.3703	26.1285	26.6244
AT1G08970	0	nucleus	Protein	23	83.283	179.02				0.732548	0.837523	0.408169	0.613921	0.309838	0.510332		-0.481454	0.455885	0.270278	-0.136846	-0.423632	0.492485	0.0119008	0.496002	0.600891	0.308252	-0.256683	0.125964	-0.200918	0.217109	24.8104	26.9126	25.121	24.7907	25.0573	24.7213	24.6432	24.5701	23.8883	25.5238	24.5346	25.2194	25.0553	25.0963	24.647	25.4907	25.5577	25.0817	26.5508
AT1G08980	0	cytosol	Protein	9	52.017	52.47				0.325435	0.496158	0.489503	0.673323	0.00275578	0.0681998		0.022365	-0.150597	0.129259	0.227658	0.110981	0.912981	0.200487	0.567771	0.0712559	0.295474	0.272374	0.153417	0.1839	0.330644	25.1	25.3589	25.1603	24.9863	25.3947	25.2167	25.4004	25.3608	25.2189	24.5754	24.8807	25.4012	25.1707	25.3418	25.0889	25.0401	25.3873	25.3406	25.5879
AT1G09010	0	vacuole	Protein	6	71.215	42.293				0.886847	0.934793	0.330772	0.572004	0.250443	0.458963		0.294429	-0.103505	0.0790665	-0.31081	-0.0246555	0.316941	0.601582	0.72077	0.0282516	0.910135	0.167289	0.505873	0.151061	0.523463	26.0262	26.6767	26.0553	25.9119	26.2823	26.2189	25.876	26.3629	26.3467	25.557	26.0769	26.0511	26.4579	26.425	26.2221	26.2448	26.8747	26.1069	26.1869
AT1G09020	0	golgi	Protein	3	14.88	24.457				0.0460141	0.138797	0.00415563	0.249762	0.430126	0.609587		0.97235	0.554264	-0.122159	-0.0642323	-0.242473	0.0160547	0.0150513	0.44167	0.799876	0.483003	0.508803	0.0628518	-0.120823	0.708567	23.0162	22.1214	22.1915	22.9565	23.0117	22.8224	23.453	23.0728	23.0911	23.4646	23.2454	23.2174	23.625	22.9082	22.9971	23.2753		23.15	22.8934
AT1G09080	0	endoplasmic reticulum	Protein	3	15.098	129.84																					-0.397588		-0.0406315	0.924616								22.0736
AT1G09130	0	plastid	Protein	2	14.783	20.35				0.550141	0.698713	0.699371	0.798313	0.00372243	0.0788672		-0.0183303	-0.14606	0.217479	-0.118634	-0.263584	0.955869	0.438809	0.358745	0.584447	0.371512	0.014478	0.965296	-0.186661	0.372715	28.2141	28.8647	28.4915	27.9056	28.0224	28.0706	27.7968	27.6935	27.5384	27.5939	27.9785	27.8896	27.7512	28.235	27.9987	27.4329	28.8206	28.0584	28.3434
AT1G09150	0	cytosol	Protein	3	25.639	59.551				0.113107	0.254189	0.11334	0.421447	0.732799	0.823386		-0.0147348	0.504002	-0.015551	0.0942444	0.000873289	0.946129	0.0197307	0.909662	0.511364	0.994822	0.0101933	0.975528	-0.0362967	0.895341	24.253	24.6627	24.8935	24.0823	24.1573	23.8606	24.4014	24.4314	24.4942	24.8561	24.5351	24.3491	24.2694	24.1913	24.439	24.5133	24.283	24.2826	24.8092
AT1G09210	0	endoplasmic reticulum	Protein	10	45.056	83.632				0.431004	0.592379	0.270339	0.534687	0.137228	0.333172		-0.285402	-0.0468042	0.114679	0.168471	-0.275245	0.313685	0.72332	0.552419	0.286394	0.149955	-0.262254	0.0736709	-0.111927	0.483509	28.4779	29.1882	28.9596	28.3393	28.4086	28.2434	28.5618	27.9903	28.2018	28.4994	28.7059	28.301	28.4687	28.4553	28.0473	28.2168	28.8333	28.4603	28.7918
AT1G09270	0	nucleus	Protein	22	107.66	145.87				0.0223613	0.0870789	0.0464344	0.360816	0.0989275	0.287319		0.769136	0.0335531	-0.252794	0.235244	0.511626	0.0532352	0.879489	0.382591	0.171541	0.0567694	-0.272989	0.11185	0.066725	0.748123	24.529	23.667	24.3831	24.6534	24.5117	24.7714	24.9756	25.1934	25.3502	24.8772	24.9743	24.9254	24.6238	24.5901	24.8583	24.8263	23.7455	24.387	24.4061
AT1G09310	0	cytosol	Protein	6	53.466	44.947				0.681897	0.803323	0.300623	0.551611	0.845543	0.900913		-0.623669	0.216723	0.0674291	0.522589	0.163378	0.401205	0.35936	0.785188	0.0219167	0.608145	-0.107384	0.706335	-0.201208	0.386967	27.0828	27.2943	26.9529	27.2713	27.2121	26.7309	26.5361	26.3866	27.1506	26.3162	27.2959	27.1365	27.0315	26.7784	26.5308	26.9388	26.0158	27.0523	27.2319
AT1G09340	0	plastid	Protein	3	74.074	8.6051				0.0986081	0.232242	0.929372	0.945423	0.00736694	0.103807		-0.00566729	-0.121841	-0.157901	-0.111971	-0.0780505	0.961219	0.0273109	0.260881	0.351247	0.691309	0.085089	0.756788	0.423186	0.0226019	29.2612	29.2477	29.1247	29.391	29.3817	29.1941	29.3051	29.2399	29.3858	29.5347	29.0497	29.3911	29.385	29.4631	29.1721	29.3807	29.05	29.6728	29.7888
AT1G09390	0	extracellular	Protein	11	36.307	111.87																					0.248021	0.287121	0.268679	0.209208																	23.1892
AT1G09430	0	cytosol	Protein	7	20.457	103.65				0.00821143	0.0458718	0.0523148	0.366827	0.514748	0.674648		0.615591	-0.0378609	-0.187476	0.482315	0.599871	0.0751275	0.861865	0.435856	0.0276959	0.0593993	-0.0537134	0.826547	-0.116099	0.554444	26.1981	25.8036	26.106	26.2448	26.3695	26.8182	26.7517	26.7646	26.8596	26.4475	26.7474	26.771	26.3213	26.0669	26.5753	26.6516	25.6047	26.4151	26.3776
AT1G09490	0	endoplasmic reticulum	Protein	5	15.268	54.544											-0.0627542	0.09329	0.0319997	0.500431					0.0653062		-0.0971728	0.710653	-0.320951	0.092182	22.0506						22.3834			22.2099			22.1719	21.9215
AT1G09560	0	extracellular	Protein	16	48.156	323.31				0.734494	0.839421	0.723241	0.815134	0.40681	0.588725		0.193557	-0.184524	0.246039	-0.29826	0.34514	0.560947	0.676547	0.3889	0.429805	0.524264	0.156196	0.35104	0.361208	0.00740128	26.2636	26.6707	26.0744	25.7993	26.9287	25.5694	25.805	25.7839	25.9687	25.6764	25.8524	25.418	26.1337	26.5592	26.2153	26.3207	27.1435	25.8788	25.9422
AT1G09620	0	cytosol	Protein	9	59.445	105.45				0.0893585	0.217955	0.37747	0.591932	0.09161	0.276709		0.39569	-0.00972876	-0.191232	0.481862	0.720276	0.338755	0.979744	0.641076	0.106987	0.0990032	0.0549314	0.787188	0.122489	0.446397	26.0891	24.9443	25.4879	26.6384	26.0644	26.4643	26.7189	27.1166	26.8738	26.3629	26.2173	26.9498	25.9728	25.9571	26.8775	26.5669	25.2074	26.2923	25.6271
AT1G09640	1	cytosol	Protein	12	19.947	218.07				0.211371	0.37509	0.0681833	0.380303	0.405732	0.587743		0.576779	-0.412817	-0.255597	0.287188	0.717305	0.145299	0.188144	0.480139	0.254182	0.11114	0.176042	0.410773	0.489996	0.00292009	28.7566	27.738	28.0707	29.1467	28.8942	29.2802	29.1905	29.8064	29.6874	28.8063	28.983	29.4128	28.8516	28.4375	29.2747	29.1866	27.6738	29.1106	28.3838
AT1G09740	0	cytosol	Protein	31	42.619	323.31				0.0335621	0.111899	0.404084	0.61027	0.51437	0.674752		0.237181	0.3325	0.0905426	0.679114	-0.0199939	0.431947	0.218092	0.648593	0.0543488	0.949116	-0.573743	0.00874398	-0.60248	0.00208327	24.4995	25.0258	24.1558	24.2588	24.7816	24.0914	23.8448		24.3547	24.7009	24.4677		24.5087	23.9157	23.6599	23.8744	24.9845	24.2743	24.2147
AT1G09750	0	extracellular	Protein	4	40.476	19.15				0.674668	0.799606	0.364803	0.585473	0.507053	0.668729		-0.459	0.199985	0.351109	-0.0984043	-0.294643	0.293926	0.555893	0.214262	0.64952	0.45411	0.347405	0.119112	0.259955	0.230578	29.2432	30.2638	29.7474	29.0751	29.4868	28.9927	28.909	28.4474	28.981	28.7904	29.2448	28.8276	29.6147	29.4643	29.332	28.7015	30.4302	29.0639	29.6531
AT1G09760	0	nucleus	Protein	16	46.945	180.42				0.918375	0.955032	0.843085	0.890561	0.0570762	0.225321		0.0250449	0.0198506	0.192993	-0.0231179	-0.164694	0.933759	0.91689	0.476456	0.795875	0.472055	-0.0368656	0.883322	0.0902172	0.656723	26.494	27.1246	26.682	26.3258	26.3114	26.0171	26.3683	26.3141	25.8921	26.0303	26.6861	26.3127	26.2358	26.4709	26.1163	26.2902	26.7416	26.2531	26.7767
AT1G09770	0	nucleus	Protein	2	32.397	7.1991												-0.44763			0.273425						-0.0354306	0.894835	-0.191455	0.309712	22.4573							23.023		22.6364		22.6319
AT1G09780	0	cytosol	Protein	3	22.868	27.454				0.401564	0.569737	0.419041	0.620762	0.220526	0.424477		-0.253717	0.189537	-0.226827	0.0614702	-0.13385	0.131296	0.402955	0.330211	0.738287	0.529269	0.126047	0.513744	0.267923	0.0777528	28.7206	29.0423	28.7999	29.0393	28.6622	28.3305	28.8932	28.4751	28.4045	29.3696	29.2273	28.9352	28.2679	28.6256	28.8875	28.4804	28.185	28.6758	28.9866
AT1G09795	0	plastid	Protein	8	18.709	104.98				0.0554678	0.156866	0.0166073	0.29463	0.136647	0.332308		0.448196	0.310108	-0.186345	0.0884319	-0.0514697	0.00962755	0.0804416	0.293558	0.448035	0.722584	0.328408	0.0361371	0.0689427	0.713965	25.8185	25.8688	26.0898	25.8683	25.8019	25.6721	25.9724	25.4732	25.9248	26.2543	26.4488	25.8524	25.9988	25.6355	26.1088	25.9041	25.766	26.187	26.0205
AT1G09830	0	plastid	Protein	34	123.45	323.31				0.00709421	0.0414392	0.0741098	0.387662	0.949441	0.966506		0.753506	0.105045	-0.134124	0.27177	0.392029	0.0258825	0.649268	0.602363	0.136596	0.0722215	-0.446499	0.0580405	-0.417756	0.0518176	25.3304	24.5801	25.1505	25.3412	25.5041	25.1615	25.4548	25.4416	25.6303	25.5984	25.407	25.4818	25.1564	25.3169	25.5237	25.6375	24.7877	25.5369	25.213
AT1G09850	0	endoplasmic reticulum	Protein	11	46.66	307.17				0.427831	0.590222	0.562971	0.713711	0.0954962	0.282082		-0.274278	0.397371	0.221821	0.279531	-0.0580706	0.571307	0.166867	0.514096	0.122233	0.857628	-0.130891	0.609896	-0.18518	0.393274	23.8884	25.4036	25.1724	23.8092	24.3996	23.8571	24.2814	23.3651	24.1614	24.4489	24.3569	23.6641	24.2122	24.1045	23.6844	23.9891	25.2718	24.5918	24.8404
AT1G09870	0	extracellular	Protein	5	18.15	36.663				0.938884	0.968152	0.670349	0.783714	0.0182022	0.146064		0.071174	0.0565034	0.0346557	0.00260355	-0.188753	0.595662	0.805492	0.603228	0.979108	0.177653	0.321807	0.24692	0.229942	0.404751	24.2432	24.4101	24.23	23.9787	23.9829	24.7852	24.1145	23.8293	24.1387	24.0393	24.2211	24.1127	24.0623	24.2466	24.2079	24.3182	24.1671	24.1272	24.0617
AT1G10290	0	golgi	Protein	5	95.766	22.148				0.518293	0.672776	0.3143	0.561317	0.32602	0.524088		0.603536	0.0326842	-0.248673	-0.051731	0.0797642	0.174923	0.910726	0.248337	0.831299	0.787688	-0.215119	0.15713	-0.158911	0.284297	23.8764	23.0352	23.2349	24.6235	23.6349	24.0604	24.6545	24.7676	24.524	24.1006	24.2006	24.7536	24.4337	23.7997	24.2573	24.5193	23.4456	24.1244	23.8239
AT1G10310	0	plastid	Protein	27	60.579	323.31				0.78352	0.871433	0.129401	0.432562	0.313103	0.513699		0.584693	-0.52744	0.045125	-0.143264	-0.138279	0.131719	0.158415	0.877981	0.461254	0.542768	0.158771	0.597212	-0.320871	0.173657	22.503	22.2358	23.0356	22.6821	22.7573	23.8358	23.3784	23.088	23.0809	22.9414	22.126	22.6623	23.0471	22.9855	23.3592	23.5598	23.0958	22.9999	22.7871
AT1G10370	0	cytosol	Protein	11	44.756	101.41				0.00584284	0.0366766	0.977538	0.980201	0.176981	0.3747		0.299795	0.225347	0.310912	0.414306	0.426266	0.324244	0.111023	0.255048	0.271093	0.101612	0.0449695	0.907893	0.0958132	0.763867	25.6634	24.8814	25.1958	25.5559	25.5022	25.3882	25.4816	25.5028	25.0917	25.2828	25.6596	25.616	24.829	24.6116	25.7551	25.6865	24.821	25.1921	24.7696
AT1G10390	0	nucleus	Protein	12	56.473	182.34				0.0370062	0.12025	0.0911483	0.400644	0.048141	0.215792		0.00185875	-0.0242405	-0.0526672	-0.679842	-0.176653	0.991991	0.934245	0.675051	0.00524577	0.317989	0.0700322	0.806345	0.317373	0.104214	23.0352	23.3596	23.1177	23.1952	23.2919	22.9698	22.4786	22.6889	23.0806	23.3508	23.1468	22.7894	23.1653	23.2644	23.2355	22.8721		23.2074	22.9605
AT1G10500	0	plastid	Protein	7	48.073	76.575																					0.0240653	0.928247	-0.233602	0.16698
AT1G10510	0	plastid	Protein	12	54.854	92.894				0.0390867	0.123733	0.0115159	0.273504	0.860915	0.911357		1.09796	-0.160992	-0.0920363	-0.0396221	0.501323	0.0345079	0.615562	0.604784	0.825983	0.149953	-0.0973718	0.699985	-0.613264	0.00027449	24.7409	23.6063	24.1404	24.8519	24.5418	25.0083	25.6008	25.4221	25.1343	24.9552	24.6793	24.9509	25.0808	24.5663	25.1999	25.0655	24.0092	25.1007	24.7288
AT1G10522	0	plastid	Protein	2	21.04	2.9815				0.0113779	0.0568701	0.111735	0.419718	0.217489	0.421941		-0.951558	-0.122938	0.271033	-0.690566	-0.539247	0.012011	0.46697	0.430051	0.0285874	0.370957	-0.0946933	0.707183	-0.202183	0.313389	24.6544	25.3793	25.5171	24.82	24.1592	23.9745	24.1605	24.217	23.9761	24.3281	24.341	24.2013	24.5194	24.9635	24.6197	24.0597	25.4351	23.1813	25.4703
AT1G10580	0	nucleus	Protein	3	102.09	4.3472																					-0.0895272	0.743946	-0.366146	0.0541209	20.9535	20.9993			20.9951			21.2915
AT1G10590	0	cytosol	Protein	9	99.165	92.062				0.0231243	0.0891072	0.348633	0.577785	0.924119	0.948599		-0.922849	-0.319633	0.142944	-0.265581	-0.640233	0.202472	0.254884	0.52762	0.312185	0.111302	0.238638	0.161271	0.408964	0.00458307	27.975	27.9018	27.9114	27.4711	27.5967	27.6564	27.3585	27.652	27.3855	27.2861	27.1749	27.4346	27.7535	27.8284	27.7252	27.4698	28.3268	27.4957	27.9574
AT1G10670	0	cytosol	Protein	6	25.318	55.718				0.185315	0.34334	0.0982478	0.406376	0.34639	0.541177		-0.193563	-0.252702	0.0896655	0.774891	0.499792	0.443333	0.539143	0.783468	0.00654862	0.197177	0.38996	0.0844108	0.0254943	0.936756	24.3169	24.1061	24.3429	24.2696	24.2494	24.1745	24.6493	25.1035	24.6319	24.2637	24.462	24.75	23.7808	24.0373	24.3242	24.4277	23.3302	24.4149	24.058
AT1G10700	0	plastid	Protein	7	25.307	89.65				0.00261267	0.0216059	0.0915651	0.401876	0.115869	0.308251		0.60628	0.366954	-0.0781973	0.0738793	0.361329	0.0610995	0.00600655	0.707137	0.671577	0.0432458	-0.164663	0.52068	-0.45581	0.0177904	23.7841	23.421	24.0408	23.8364	24.0072	23.9495	23.9142	23.8545	24.2025	24.2674	24.1	23.8001	24.0707	23.8998	24.1744	24.1072	23.3813	23.7718	23.5203
AT1G10760	0	plastid	Protein	6	106.31	26.31				0.0129625	0.0613531	0.144959	0.443768	0.0181831	0.146309		1.22228	0.288864	-0.296268	0.403114	1.25381	0.199646	0.417156	0.480201	0.168863	0.0133152	0.0565937	0.853144	-0.257547	0.21868	24.9946	21.8386	24.1538	25.2763	25.2576	25.4321	25.2964	25.4036	25.1545	25.9729	25.6821	25.6132	25.0691	24.6108	25.8074	25.4524	23.4864	24.7925	23.5075
AT1G10840	0	cytosol	Protein	2	19.337	12.01				0.904288	0.945056	0.192413	0.473396	0.24273	0.449019		-0.0601697	-0.0158201	-0.231623	0.073651	0.199936	0.658384	0.925203	0.0496915	0.28311	0.23577	-0.155743	0.377636	0.0819575	0.65675	26.5835	26.6992	26.5678	26.7848	26.3312	26.1786	26.7535	26.6024	26.6333	26.7179	26.6718	27.0324	26.3887	26.5423	26.621	26.6168	26.0774	26.6469	26.6995
AT1G10960	0	plastid	Protein	9	64.722	96.781				0.000644895	0.00862987	0.0284356	0.323331	0.604046	0.736916		-0.264448	1.27095	0.906182	0.621916	0.288484	0.479865	0.004622	0.026656	0.0747312	0.501282	0.137084	0.557167	0.279487	0.129745	25.9704	26.442	26.5296	25.5386	25.6918	25.3004	25.2163	24.4505	25.1315	25.2453	25.1862	25.1031	25.9477	25.6234	25.0928	25.5312	25.9349	25.1395	26.22
AT1G11360	0	nucleus	Protein	3	20.252	84.778				0.0385592	0.122988	0.475524	0.662137	0.322122	0.521523		-0.351305	-0.122907	-0.202945	-0.015983	-0.725252	0.465112	0.732228	0.101316	0.8688	0.0761345	0.0508003	0.861317	0.212278	0.300225	24.0637	25.0984	24.3893	23.8047	24.1579	23.6563	24.0492		24.1861	24.2811	24.2967		23.9457	23.9764	23.658	23.8004	24.331	24.3709	24.8446
AT1G11430	0	plastid	Protein	3	65.127	6.245				0.00901556	0.0487901	0.156459	0.451737	0.17706	0.374599		-1.33857	0.216838	-0.268897	-0.459498	-1.02335	0.0113109	0.652657	0.666759	0.208847	0.0873706	-0.312	0.0892854	-0.391993	0.0153124	24.5452	25.9335	25.4022	24.4367	24.1632	23.0792	24.2229	23.6644	23.12	24.7097	24.9944	24.552	23.832	24.3619	24.0448	23.348	24.4517	23.8094	25.784
AT1G11475	0	nucleus	Protein	3	15.455	76.659																					-0.18963	0.250579	-0.139046	0.39208
AT1G11480	0	cytosol	Protein	7	46.678	108.66				0.813586	0.891734	0.56459	0.713919	0.38772	0.572062		0.225021	0.197814	-0.177951	0.145393	-0.252284	0.438329	0.49621	0.628236	0.354301	0.240871	0.0382209	0.885721	0.222889	0.223734	22.4114	23.1711	23.0774	23.0008	22.7478	22.7206	23.0083	22.383	22.9304	23.286	23.5098	22.7994	22.5817	22.8091	22.387	22.8762	23.0507	23.0221	23.219
AT1G11580	0	extracellular	Protein	10	44.696	48.261				0.213747	0.377486	0.802622	0.86774	0.440511	0.617177		0.251004	0.345379	0.116558	-0.105097	0.146379	0.644179	0.0933232	0.420938	0.536683	0.227426	0.180733	0.472873	0.199106	0.378155	26.2014	25.628	25.72	26.3183	25.7549	26.3173	26.5384	26.1939	26.3965	26.2477	25.8983	26.1446	26.1092	26.212	26.122	26.5021	25.7371	26.1454	26.0414
AT1G11650	1	cytosol	Protein	31	156.58	227.34				0.822479	0.896475	0.0920805	0.401744	0.280124	0.487569		0.683308	-0.213942	-0.0277077	-0.900041	0.25813	0.0600103	0.337537	0.858578	0.288186	0.214071	0.042748	0.852857	0.319798	0.0265506	26.0046	26.1521	25.9562	26.1968	26.0416	26.3251	26.0752	26.8569	26.2725	25.6788	26.3301	26.0199	26.1504	26.2653	26.579	26.1949	26.0027	26.1214	26.0469
AT1G11660	0	cytosol	Protein	16	38.372	173.97				0.00129704	0.0136863	0.0858547	0.396304	0.975914	0.982587		1.11377	0.250313	-0.095938	0.436508	1.04382	0.0290778	0.28769	0.803993	0.377205	0.00934663	-0.32049	0.0637467	-0.0801779	0.698153	23.4405	23.7414	22.9721	23.4002	24.0604	23.5902	24.0054	24.1153	24.1305	23.7772	23.5705	24.3675	23.5098	22.9959	24.2087	24.3889	22.7838	23.9274	23.6436
AT1G11720	0	plastid	Protein	3	15.897	132.28				0.0147932	0.066592	0.0293163	0.324574	0.972231	0.980555		0.689801	0.184115	-0.132283	-0.0530928	0.424131	0.0598005	0.207271	0.327739	0.735024	0.0655084	0.171755	0.499861	-0.103617	0.684784	23.2711	22.4278	22.8367	23.5165	23.1048	23.4674	23.2954	23.5417	23.558	23.4506	23.508	23.4773	23.4269	23.3348	23.499	23.4367	22.9783	23.2095	23.1403
AT1G11750	0	plastid	Protein	5	26.508	19.575				3.20574e-05	0.000953303	0.0606819	0.362491	0.130327	0.325265		0.380105	0.308819	0.653618	-0.0465774	0.509776	0.0849053	0.037869	0.00377937	0.782976	0.0481917	-0.0623153	0.782476	0.00574981	0.980444	26.4326	26.5935	26.6799	26.3099	26.6169	26.1317	26.2524	26.3951	26.4564	25.9152	26.1657	26.0884	26.7484	26.8427	26.5888	26.455	26.8834	26.7846	26.0652
AT1G11790	0	plastid	Protein	4	26.2	66.211													-0.183119	-0.0961363	0.143051				0.509842	0.357563	-0.24269	0.384442	-0.349075	0.137854	22.3941		21.7617	21.8705			22.4264	22.5313		22.0359	22.185	22.2782		22.2002	22.052	21.9752	21.8608	22.0427	21.9123
AT1G11820	0	extracellular	Protein	4	8.3146	8.0796											0.13913	0.188863	0.251319	-0.0279921	-0.851389	0.776457	0.577408	0.245911		0.0576419	-0.275892	0.185929	-0.270131	0.15909	22.5043		22.4152	22.5126	22.226	22.826		22.0634	21.9988	21.733	22.0432	22.0752	23.1131	22.8076	23.1234	22.6503	23.5767	22.5449	22.8969
AT1G11840	0	peroxisome	Protein	6	64.055	18.877				0.678538	0.802255	0.438778	0.637494	0.0671357	0.244696		0.0598264	0.114501	0.0247443	-0.100333	-0.230725	0.810789	0.253561	0.858066	0.136185	0.0901569	0.157584	0.55551	0.214323	0.35145	29.734	30.0206	29.6737	29.5312	29.5109	29.4325	29.5693	29.5129	29.3547	29.8057	29.7173	29.5079	29.558	29.533	29.4925	29.5292	29.7754	29.6239	29.6007
AT1G11860	0	mitochondrion	Protein	13	61.687	138.33				0.069153	0.181288	0.156171	0.452237	0.0115952	0.122834		-0.207509	0.169244	-0.0365907	-0.223748	-0.275343	0.22773	0.160306	0.841219	0.155589	0.0222492	0.194787	0.285989	0.482283	0.000894902	29.628	29.865	29.4801	29.4896	29.5015	29.5002	29.5179	29.402	29.224	29.933	29.7739	29.4399	29.638	29.6856	29.3751	29.4075	29.986	29.8428	30.0466
AT1G11870	0	plastid,mitochondrion	Protein	6	44.114	75.441				0.189945	0.349063	0.723227	0.81543	0.602918	0.736761		0.269287	0.65658	-0.199664	0.22752	0.318956	0.756508	0.0504629	0.446585	0.182367	0.229868	0.0145124	0.960271	0.0947657	0.646081	24.2628	23.6588	24.602	24.0798	24.4262	24.351	24.1933	23.4241	25.0332	24.8557	25.0557	24.0406	24.5988	24.4709	24.8506	24.3677	23.9434	24.4451	24.7243
AT1G11890	0	endoplasmic reticulum	Protein	10	85.219	62.655				0.885259	0.934793	0.0710463	0.385325	0.986579	0.990615		0.287196	-0.194273	0.639383	-0.411083	-0.415872	0.426555	0.535975	0.186286	0.0453722	0.0984588	0.286904	0.185371	0.118191	0.616808	23.746	23.3077	23.4447	23.812	23.3876	24.0673	23.76		23.1877	22.9877		23.9399		23.8901	24.0261	23.6278		24.049	23.8232
AT1G11910	0	vacuole	Protein	6	118.51	29.916				0.743999	0.846342	0.219789	0.492978	0.824824	0.888806		-0.146938	0.264877	0.373859	-0.204275	-0.128368	0.380176	0.19158	0.192122	0.14988	0.694025	0.270112	0.0794855	0.206524	0.162012	30.6262	30.9333	30.8932	30.3117	30.7298	30.1999	30.4166	30.1996	29.8872	30.4168	30.6498	30.2539	30.597	30.7017	30.4923	30.3648	31.3606	30.2529	30.6133
AT1G11930	0	cytosol	Protein	6	29.382	105.73				0.142885	0.290106	0.593854	0.73237	0.720123	0.814112		0.00540541	-0.361019	-0.0127351	-0.0603946	-0.515421	0.986462	0.132426	0.957632	0.864296	0.135012	-0.101251	0.645265	0.128382	0.509498	24.0423	24.9865	24.7476	23.9742	24.4763	24.7227	24.3762	24.2945	24.5937	24.1581	24.1389	23.7626	24.6878	24.6625	23.9625	24.0279	24.929	24.6556	24.5559
AT1G12000	0	golgi	Protein	4	43.604	13.473				0.029448	0.103578	0.194162	0.476109	0.167173	0.364145		0.619494	0.207419	-0.185552	0.399657	0.159724	0.0919035	0.40226	0.293094	0.0706609	0.562956	0.341857	0.151606	0.18855	0.446397	26.5457	26.3398	26.9737	26.752	26.5993	26.7506	27.187	27.0999	27.0834	27.3455	27.09	27.2701	26.4634	26.3652	27.0871	26.9514	26.078	26.705	26.6043
AT1G12010	1	peroxisome	Protein	3	42.348	15.27													-0.00521942								-0.742014	0.00407063	-0.779424	0.000774611												21.7936					23.8543
AT1G12050	0	cytosol	Protein	22	31.928	323.31				0.926974	0.960582	0.327934	0.571121	0.0896151	0.274627		0.288929	-0.00366516	0.00854746	-0.296951	-0.035934	0.169674	0.982371	0.964589	0.0090332	0.902379	-0.239084	0.400187	-0.548342	0.0139825	26.4489	26.2989	26.1834	26.206	26.4454	26.2672	26.4455	25.8521	25.905	26.3475	26.6678	26.0503	26.285	26.0653	26.2355	26.2815	26.8329	26.0211	25.823
AT1G12080	0	cytosol	Protein	33	44.444	323.31				0.133775	0.278327	0.394924	0.605126	0.117193	0.309259		-0.904171	0.0610979	0.0533544	-0.0503155	-0.693886	0.201148	0.687378	0.877188	0.890652	0.279322	-0.201763	0.353037	-0.253592	0.183196	25.451	27.3947	26.2471	24.8397	25.151	24.8063	24.8023	24.8341	25.4622	24.8982	25.1133	25.3552	25.4061	25.6118	24.7064	24.7934	26.2239	25.3614	26.965
AT1G12140	0	plasma membrane,mitochondrion	Protein	12	57.181	106.51				0.933976	0.965119	0.69073	0.794299	0.60017	0.734317		0.322155	-0.1496	-0.157443	-0.0221644	-0.0417777	0.223422	0.582284	0.682248	0.769839	0.919092	-0.0309639	0.899474	0.250703	0.108926	22.2062	22.8459	22.4606	22.6323	22.7933	23.2785		23.006	22.8928		22.7008	23.4621	22.9959		22.8795	22.8885	22.985		23.1684
AT1G12230	0	plastid	Protein	5	25.332	44.021				0.0796535	0.201287	0.727599	0.817543	0.0627218	0.234709		-0.0629797	0.263952	0.238374	0.175068	0.122393	0.833114	0.0770138	0.133941	0.298856	0.46884	0.283305	0.187295	0.152748	0.497414	27.0913	27.026	27.0607	26.9526	27.0547	26.5654	27.0687	26.8682	27.126	26.6695	27.0628	27.1022	27.1956	27.2566	26.6532	27.0382	26.9373	27.1995	27.4565
AT1G12240	0	vacuole	Protein	17	54.613	323.31				0.987136	0.994568	0.0693765	0.38261	0.0639514	0.2372		-0.172236	0.114737	0.433859	-0.119188	-0.263714	0.299084	0.56195	0.0537165	0.232682	0.334344	0.276695	0.252251	0.322204	0.133713	28.3035	28.8654	28.5754	28.2427	28.4794	27.9416	28.1031	28.0384	27.9127	27.5722	27.8942	27.9979	28.3109	28.3708	28.2464	28.08	28.962	28.3611	28.6098
AT1G12250	0	plastid	Protein	7	27.766	96.606				0.369766	0.538639	0.745606	0.831117	0.00388331	0.079419		-0.0732414	-0.154481	0.176836	-0.363251	-0.154329	0.821367	0.612743	0.560337	0.0102067	0.668372	-0.189828	0.47443	-0.343664	0.104052	25.0546	25.8682	25.4036	25.0887	25.4892	24.8948	24.6872	24.6466	25.0396	24.3098	24.6618	24.6779	25.3191	25.3257	25.0599	24.952	26.4023	25.2174	25.3595
AT1G12270	0	nucleus	Protein	22	61.459	282.15				0.0268883	0.0976068	0.0901318	0.399756	0.27481	0.483751		0.570776	0.0448174	0.0639969	0.00738653	0.123611	0.0791629	0.765982	0.490676	0.937585	0.298119	-0.0870485	0.706428	-0.0149669	0.954919	26.5952	26.7863	26.5468	26.5822	26.5659	26.8094	26.7487	26.6043	26.8009	26.5374	26.5558	26.7358	26.7792	26.7749	26.7981	26.8387	26.6914	26.7796	26.6462
AT1G12310	0	cytosol	Protein	4	36.531	21.102				0.0450996	0.13688	0.0987854	0.40575	0.0448157	0.207519		-0.901013	-0.0860066	0.324053	-0.202717	-0.699793	0.0690916	0.792445	0.377009	0.396096	0.102401	-0.3522	0.114969	-0.00990034	0.975184	28.6649	29.928	29.2449	28.2989	28.5983	27.6037	27.9925	27.7223	27.5772	27.8459	28.3092	27.9839	27.9996	28.5927	28.2381	27.5716	29.2267	28.3117	29.2003
AT1G12360	0	cytosol	Protein	10	46.095	147.22												0.103619	-0.169006				0.695365	0.579554			0.15007	0.501732	-0.0415821	0.867028						22.3404	22.2442	22.1885	22.6548	22.1585		22.2379
AT1G12410	0	plastid	Protein	8	15.382	183.07				0.00362029	0.0270511	0.339282	0.575236	0.874989	0.919644		-0.270068	-0.500817	0.0887643	-0.424552	-0.453212	0.340395	0.0826176	0.67405	0.0587485	0.0756451	0.0270278	0.89994	0.150321	0.310061	26.9923	27.0265	27.1109	27.0542	26.9778	27.2543	26.8927	27.0981	27.1832	26.6539	26.2854	26.6882	27.2218	27.4615	26.7203	26.8628	27.5165	27.0305	26.6944
AT1G12520	0	plastid	Protein	7	51.933	24.96																					0.0894728	0.765467	0.072442	0.798285
AT1G12770	0	mitochondrion	Protein	17	43.994	225.15				0.00340433	0.0258308	0.106112	0.414457	0.0123537	0.125888		0.583403	0.401276	-0.173489	0.223946	0.367193	0.0115216	0.104646	0.52685	0.251771	0.093656	0.0490027	0.871185	-0.213185	0.310831	22.3616	22.038	22.0048	22.5015	22.4309	22.7194	22.9709	22.9967	22.4692	23.2032	22.7694	23.0838	22.7128	22.4233	22.68	22.5103		22.3072	22.3415
AT1G12780	0	cytosol	Protein	18	73.843	261.34				0.236605	0.404274	0.492751	0.673076	0.776168	0.855469		0.175684	-0.0444607	0.187128	-0.0864939	0.145493	0.302108	0.609219	0.400452	0.545838	0.0989406	-0.222499	0.30991	-0.309874	0.102437	27.0304	26.7693	26.794	26.8896	27.0364	26.8913	27.0965	27.0197	27.1946	26.5704	26.3675	27.0744	27.0265	27.0845	26.814	27.2173	27.0275	26.8987	26.7851
AT1G12800	0	plastid	Protein	9	21.768	206.29				3.86003e-05	0.00107207	0.736197	0.824686	0.663	0.776974		0.537217	0.412241	0.35832	0.218393	0.54528	0.0318146	0.129651	0.0679936	0.331172	0.0120536	0.108863	0.562751	-0.290782	0.0364875	23.9914	23.7478	23.9871	24.5342	23.9729	23.924	24.6405	24.5572	24.2145	24.0697	24.5982	24.5255	24.2319	24.3494	24.8054	24.0166	23.8207	24.3421	24.4724
AT1G12840	0	golgi,vacuole	Protein	22	64.584	304.3				0.0156512	0.0692887	0.487835	0.672601	0.0509403	0.220941		-0.0533953	0.237753	0.128914	0.213483	0.187931	0.624919	0.256915	0.287968	0.0710608	0.0990442	-0.265285	0.247721	-0.000864539	0.997447	27.2903	27.0428	27.3415	27.2706	27.2436	26.9673	27.598	27.6154	27.2968	27.1927	27.256	27.5408	27.2771	27.1373	27.4645	27.4521	27.2044	27.2192	27.4826
AT1G12900	0	plastid	Protein	5	16.517	277.06				0.0959751	0.228047	0.708624	0.802962	0.304879	0.507558		-0.0920899	-0.0695018	-0.118802	-0.362299	-0.0377421	0.72393	0.314824	0.583548	0.0664252	0.810129	-0.190885	0.32033	-0.0605629	0.781851	28.8538	28.373	28.6473	28.788	28.8546	28.7146	28.6627	28.5763	28.6258	29.1191	28.2208	28.6915	28.8999	29.1294	28.5714	28.8461	28.8935	29.1782	28.8912
AT1G12920	0	cytosol	Protein	5	75.082	12.95				0.942855	0.970208	0.0255498	0.320188	0.458567	0.631065		0.0335919	-0.88999	-0.0512378	0.284489	0.573791	0.932485	0.0208546	0.819592	0.153331	0.205287	-0.340685	0.0904283	-0.386887	0.031819	25.2668	24.7727	24.8559	25.6039	25.4031	25.9278	25.4315	26.0457	25.7341	25.0097	25.4301	25.6559	25.4622	25.4805	25.2523	25.2634	24.1741	25.6416	24.9123
AT1G13020	0	cytosol	Protein	15	31.208	162.29				0.00323048	0.0250277	0.538727	0.701083	0.533529	0.684041		-0.658182	-0.420952	-0.057379	-0.266496	-0.360514	0.0198373	0.108265	0.872428	0.198531	0.187525	0.0128386	0.971908	0.164966	0.497268	25.464	26.1539	25.9634	25.5717	25.8172	25.7754	25.2111	25.333	25.5071	25.268	25.6979	25.4948	25.4707	25.6929	25.6546	25.3035	25.8455	25.8005	25.7216
AT1G13060	0	cytosol,nucleus	Protein	3	19.489	16.447				0.00375077	0.0276057	0.2157	0.489019	0.590481	0.726992		-0.206987	-0.0715416	-0.00711937	-0.493651	-0.399885	0.308541	0.633231	0.973076	0.0215165	0.0281923	0.14696	0.469427	0.147076	0.427521	27.8096	27.7127	27.9637	27.837	27.7422	27.4835	27.8038	28.0425	27.6067	28.0412	27.6325	27.663	27.7091	27.9355	28.055	27.6525	27.9768	27.7007	28.0129
AT1G13270	0	plastid	Protein	23	39.157	321.47				0.414548	0.578403	0.304198	0.554371	0.979442	0.985129		0.676521	0.103948	-0.314322	0.147352	-0.0217202	0.132256	0.684455	0.274382	0.375684	0.965003	0.363806	0.056933	0.190851	0.32183	25.3517	24.1569	25.4227	25.4721	25.4521	25.6582	25.6836	25.1541	26.1147	25.7459	25.1962	25.3548	25.2105	25.2294	25.6881	25.5114	24.7571	25.8179	25.042
AT1G13280	0	plastid	Protein	11	85.667	76.949				0.694409	0.812213	0.416434	0.618456	0.148717	0.347046		-0.380997	0.215777	0.362036	-0.030178	-0.491786	0.525215	0.47074	0.19141	0.917954	0.22864	0.275416	0.235214	0.426652	0.0309161	26.5324	27.2925	27.2714	26.0112	26.3302	25.4183	26.2852	25.6336	25.9117	26.0244	25.9178	26.3081	26.0518	26.413	26.0207	25.5306	26.7227	26.256	27.0272
AT1G13320	0	cytosol	Protein	25	42.619	323.31				0.00614825	0.0377093	0.386087	0.598434	0.387688	0.572301		0.843373	0.0723346	0.104309	1.02841	0.95771	0.125808	0.849719	0.815565	0.049263	0.143006	0.082347	0.678211	0.00664955	0.976574	23.4731	22.0554	23.6415	23.7971	23.6927	23.8812	24.4936	24.7284	24.6288	23.4265	23.9067	24.7354	23.0044	22.9918	24.4202	24.0481	22.2704	23.9447	23.5796
AT1G13420	0	cytosol	Protein	10	37.667	300.42																					-0.272889	0.343604	0.00748973	0.982693
AT1G13440	0	cytosol,nucleus	Protein	3	48.941	80.564				0.700129	0.816632	0.0166139	0.292982	0.862561	0.911134		-0.648689	0.0901136	0.357043	0.401755	-0.415686	0.128573	0.57715	0.140001	0.00333969	0.22965	0.118864	0.448413	0.232411	0.0629671	27.103	28.0833	27.0217	27.1303	27.4273	26.9143	26.9793	26.8293	26.4639	26.8179	27.3887	27.1131	27.0007	27.0041	26.8073	27.1833	26.9468	26.9397	28.112
AT1G13690	0	nucleus	Protein	17	59.324	57.261												0.170171	-0.0612403	0.514573				0.887463			-0.377413	0.040868	-0.122513	0.558253		24.1926	23.8877				23.3268			23.2048	23.9572		23.1366				23.6969		23.8653
AT1G13730	0	nucleus	Protein	2	29.667	323.31											-0.54263	-0.81044	-0.385737	0.027735	-0.668789	0.259639		0.115731	0.936357		0.0688627	0.830384	-0.0573501	0.843783	23.4473	22.5146	22.9698		22.0676	22.4391	23.3944	23.2591	22.9724	22.8807	23.4044		23.0152	23.2697	22.6104	22.5404		22.6049	23.0536
AT1G13750	0	extracellular	Protein	2	61.399	6.2647				0.109631	0.248271	0.311499	0.559709	0.404956	0.587196		0.266754	0.000566067	0.524911	0.0756363	-0.0738853	0.21808	0.997809	0.0810728	0.673083	0.778895	0.139261	0.672582	0.435337	0.072936	23.6778	23.9223	23.9082	23.6197	24.2759	23.8042	23.5714	23.5722	23.5036	23.096	24.0704	23.5181	24.0181	23.8339	23.9558	23.5924	24.4702	24.0038	24.1646
AT1G13870	0	cytosol	Protein	6	40.424	58.411				0.125853	0.269462	0.40284	0.609643	0.238506	0.443714		-0.0923195	0.0767442	0.0627795	0.195081	0.420983	0.723814	0.690398	0.669828	0.41048	0.0856641	0.246581	0.364063	0.0253607	0.94295	22.2927			22.6733	22.6651	22.1143	22.3565	22.5321	22.8236	22.8176	22.7414	22.2967			22.6306	22.4065		22.2187
AT1G13900	0	extracellular	Protein	5	27.809	65.786				0.142587	0.289701	0.372773	0.588642	0.226662	0.430381		-0.616699	-0.00442659	-0.141607	0.203378	-0.885832	0.38167	0.98404	0.626658	0.532397	0.163744	-0.28048	0.263198	-0.0343922	0.914083	23.2322	24.9094	23.3131	23.297	23.1477		22.7299	22.9149	23.01		22.948	23.5409	22.8638	23.2304	23.0078	22.0563	23.3565	23.4849	25.0469
AT1G13930	0	plastid	Protein	7	65.516	77.396				0.189525	0.348509	0.222766	0.495129	0.0450565	0.20733		-0.266335	-0.303415	0.441285	-0.316713	-0.392065	0.408578	0.282803	0.125459	0.156053	0.324108	-0.0478663	0.864708	0.155725	0.457268	28.9379	29.5094	29.6299	28.5038	29.0269	28.4514	28.4183	28.8455	28.2811	28.4006	28.3029	28.2134	29.1904	29.1881	28.7919	28.7865	29.6452	29.0132	29.2927
AT1G14000	0	golgi	Protein	3	37.709	17.154				0.248007	0.412504	0.332299	0.572962	0.820589	0.885539		-0.239976	0.223312	-0.272573	-0.0205806	-0.181854	0.126113	0.205079	0.340733	0.889039	0.288052	-0.212672	0.275609	-0.303666	0.0694687	23.6736	23.8819	23.4952	23.5877	23.0754	23.2767	23.7947	23.2931	23.2736	24.0129	24.0322	23.0727	23.1732	23.5685	23.7766	23.3529	23.619	23.479	23.6273
AT1G14030	0	plastid	Protein	6	36.913	194.85				2.85244e-06	0.000137665	0.0585569	0.363819	0.493034	0.660293		0.775275	0.202273	0.281181	0.741372	1.16253	0.0415015	0.294768	0.290737	0.00302107	0.0102022	-0.157204	0.504214	-0.0628399	0.80131	24.0179	23.9927	23.7742	23.8343	24.0283	24.0547	24.1933	24.3747	24.6236	23.9318	24.5372	24.3102	24.0617	23.77	24.3054	24.383	23.3254	24.5149	23.5109
AT1G14150	0	plastid	Protein	6	46.803	53.644				0.00483557	0.03303	0.397142	0.606002	0.000380501	0.0254676		0.0384749	0.0571939	0.323401	0.407114	0.386837	0.782269	0.759363	0.145324	0.00958561	0.176492	-0.0822922	0.813021	-0.00025865	0.999642	22.6439	22.7572	22.5472	22.3722	22.6523	22.8136	22.2022	22.6169	22.6189	21.8549	22.6021	22.3127	22.7555	22.4871	22.381	22.4075		23.1718	22.8192
AT1G14210	0	extracellular	Protein	5	34.063	15.394				0.129742	0.273415	0.0760009	0.387908	0.493722	0.660914		0.0274572	0.369327	0.725053	-0.120157	-0.154578	0.935723	0.180399	0.0113411	0.62855	0.430904	-0.0305886	0.905812	-0.155787	0.394674	24.8109	25.5218	25.3366	24.3415	25.0534	24.5125	24.9802	24.2699	24.3295	24.4753	24.3669	24.2661	25.2102	24.6835	24.8049	24.7284	25.3392	24.7755	24.7425
AT1G14310	0	mitochondrion	Protein	7	73.716	30.842												-0.0125693	0.413748	0.807734							-0.16311	0.559548	-0.22459	0.34495							21.9673			22.0207						21.4597	23.5466
AT1G14320	0	cytosol	Protein	12	16.163	249.64				0.00256771	0.0213541	0.153929	0.451965	0.330777	0.528274		1.08844	-0.00919543	0.119916	0.571002	1.12525	0.100797	0.976524	0.773253	0.00231114	0.0652611	0.152155	0.345475	0.32568	0.0121623	27.1766	25.765	26.2675	27.5769	27.4259	27.9876	27.2759	27.697	27.5516	27.5272	27.168	27.1456	27.3232	27.2109	27.5801	27.4914	25.7846	27.4696	26.4814
AT1G14410	0	plastid	Protein	10	54.611	63.282				0.519138	0.673575	0.563653	0.71396	0.0511757	0.22034		0.00542283	0.223784	0.22565	-0.028819	-0.148998	0.982965	0.264207	0.309932	0.825498	0.429147	-0.0200159	0.947011	0.00898059	0.973998	26.1518	26.7062	26.5719	26.0815	25.9247	26.1193	25.9176	25.4531	26.0065	25.9145	26.2713	25.8833	26.2737	26.2604	25.9578	25.9746	26.5498	26.1324	26.4779
AT1G14570	0	nucleus	Protein	3	34.634	6.8425				0.345044	0.514595	0.0859188	0.395979	0.800015	0.873256		0.559345	-0.418064	0.0812242	0.0229789	0.265399	0.143448	0.0042107	0.808154	0.802839	0.297487	-0.344588	0.120112	-0.319462	0.123278	23.7831	23.5951	23.7027	24.1585	24.2353	24.2167	24.154	24.2037	24.2407	23.1776	23.7816	24.304	23.9303	23.8994	24.0749	24.0487	23.3416	24.0492	23.4668
AT1G14610	0	mitochondrion	Protein	3	22.157	12.916				0.184016	0.342009	0.447539	0.644815	0.0635092	0.236453		-0.0748914	0.0402503	-0.103815	1.0186	0.737042	0.895077	0.949869	0.839402	0.0780988	0.195016	-0.468347	0.0121599	-0.243393	0.191466	23.5028	22.7626	22.8977	24.109	23.0765	23.9821	24.676	25.243	24.7238	24.2028	23.6812	24.6636		22.9761	24.4828	23.4598		24.3619	22.8098
AT1G14620	0	mitochondrion	Protein	2	48.912	6.5132											0.00761216	0.194318	0.0683615	-0.0777813	-0.414802		0.521359	0.477403			-0.400023	0.0386581	-0.245104	0.214316	23.6129	24.2442	23.7566	23.3264	23.5427		23.6874	23.3151	23.4946	23.4849	23.7195	23.8276			23.6701		23.8089	23.3153	24.6162
AT1G14650	0	nucleus	Protein	7	28.186	32.284				0.000382071	0.00585842	0.852939	0.896788	0.880277	0.922896		0.138687	0.289554	0.316343	0.392943	0.291635	0.557525	0.0474799	0.103242	0.0343688	0.0622856	0.00751899	0.979868	0.0577815	0.797427	24.7993	25.6327	25.1108	24.9051	25.2439	24.9534	25.329	24.9546	24.9562	25.089	25.6057	24.9131	24.8588	25.3954	25.1277	24.8764	25.0423	24.9474	25.3869
AT1G14710	0	nucleus	Protein	2	28.18	13.351				0.000862379	0.0103626	0.0415107	0.349283	0.408635	0.590496		1.21863	0.0750073	-0.194266	1.00141	1.06212	0.049327	0.858653	0.600594	0.00423292	0.0327062	-0.264828	0.0907355	-0.0435528	0.826545	22.9498	22.2851	22.7065	23.8998	23.3099	23.3138	24.1337	24.4704	24.0514	23.6573	24.1705	24.2998	23.2561	22.8826	23.4042	23.4372	22.2146	23.2784	22.8846
AT1G14810	0	plastid	Protein	3	24.917	91.034				0.0683722	0.180852	0.0472215	0.359347	0.0550537	0.224873		0.284305	0.110903	0.00140962	-0.0509496	-0.00235041	0.00869304	0.295556	0.988445	0.510774	0.971746	0.217031	0.127716	0.518524	1.49276e-05	29.0115	29.1036	29.0739	28.9927	29.0223	29.1175	28.915	28.7958	29.0041	29.2071	29.0831	28.9976	29.1383	29.1745	28.8658	29.0848	29.0194	29.0856	29.0489
AT1G14830	0	cytosol	Protein	2	21.223	4.2234				0.0246858	0.0930536	0.0840288	0.395311	0.0596979	0.226852		0.693334	0.14464	-0.315573	0.436728	0.369724	0.0455754	0.536409	0.158857	0.11646	0.27728	-0.220895	0.323599	0.076928	0.760352	25.3483	24.4753	25.2625	25.7056	25.3383	25.8039	26.0758	26.1712	26.0864	26.3202	25.8304	26.0311	25.6939	25.2998	25.778	26.1434	24.8103	25.7134	25.4223
AT1G14960	0	cytosol	Protein	9	29.058	109.88				0.316047	0.486633	0.121266	0.427188	0.603003	0.73656		-1.05462	0.154914	0.207948	0.374451	-0.707943	0.249856	0.596731	0.504777	0.28685	0.0276565	0.362806	0.0907355	0.383985	0.0466575	27.2207	28.5178	27.5916	26.7278	26.6078	26.5637	26.4164	26.4077	27.0976	26.1217	26.0795	26.7511	27.0991	27.2515	26.0489	26.5349	27.7392	26.9101	27.17
AT1G14980	0	mitochondrion	Protein	2	27.844	5.9821				0.000751988	0.00954247	0.281008	0.542667	0.102447	0.290101		-0.768361	-0.464514	0.0679104	-0.532439	-0.703686	0.0387929	0.146528	0.791001	0.000857085	0.147676	-0.319179	0.0572059	-0.220477	0.173868	29.4667	30.235	29.9432	29.3298	29.5044	28.6722	29.1531	29.1089	28.7994	28.9639	28.8368	28.7368	29.2411	29.4425	29.1856	29.0831	30.5084	29.0912	29.5494
AT1G15000	0	extracellular	Protein	4	51.807	24.53				0.852431	0.915896	0.614127	0.744282	0.517493	0.675539		0.0768133	-0.195986	0.361552	-0.00696141	-0.124699	0.879831	0.232192	0.228498	0.957305	0.5936	0.253897	0.265779	0.130425	0.586618	23.5545		23.4507	23.3001	23.1238	23.2774	23.6058	23.421	23.0997	23.2911	22.3393	23.3602	23.175	23.4478	23.0078	23.0759	23.4927	23.5686	23.1351
AT1G15120	0	mitochondrion	Protein	16	125.92	86.843				0.34605	0.51505	0.228339	0.500341	0.0133984	0.129797		-0.755927	0.260918	0.212387	0.69647	0.581547	0.367859	0.4235	0.542842	0.226327	0.257123	0.226272	0.0698286	0.281521	0.0110355	23.9564	25.4741	25.3957		24.0332	23.7395				24.3266	24.6537	24.3342	23.6417	24.7833	23.0061		24.8888	24.7206	25.1676
AT1G15130	0	nucleus	Protein	7	25.372	22.062				0.0375019	0.121458	0.344162	0.57654	0.212283	0.417896		0.485272	0.0412317	-0.0621812	0.255075	0.710792	0.166725	0.867784	0.863808	0.444516	0.0219022	-0.310276	0.0191253	-0.137626	0.326858	23.2031		22.9364	23.5822	23.2981	23.754	23.9847	24.1199	23.9512	23.7594	23.2605	24.0494	23.0721	23.5358	24.4931	23.7639	22.9988	22.9156	23.1225
AT1G15140	0	plastid	Protein	11	87.593	78.712				0.963196	0.980854	0.385541	0.598218	0.0141295	0.132944		0.212329	0.087667	0.0515728	-0.111519	-0.258444	0.512307	0.55858	0.737772	0.281377	0.0619697	0.346951	0.131453	0.130454	0.609459	27.7228	28.0958	28.0204	27.5211	27.6902	27.416	27.5887	27.3867	27.7459	27.6816	27.4741	27.5681	27.7	27.9343	27.6209	27.5841	28.115	27.9994	28.0265
AT1G15340	0	nucleus	Protein	19	40.745	323.31				0.112974	0.254083	0.268637	0.532752	0.038578	0.197243		-0.161479	-0.121772	0.260298	-0.379211	-0.582092	0.189308	0.689919	0.288128	0.0364097	0.237728	-0.260885	0.067417	-0.179737	0.19509	25.6199	25.965	25.855	25.5502	25.5114	25.2359	25.0908	24.808	25.277	24.8872	24.7231	25.1246	25.7732	25.1381	25.4738	25.325	26.4948	25.4687	25.5583
AT1G15390	0	mitochondrion	Protein	17	68.722	206				0.489802	0.647788	0.6577	0.776323	0.212638	0.418316		0.31829	0.00170019	0.0797535	0.0228938	-0.106935	0.329762	0.993359	0.587197	0.874377	0.597185	0.0372264	0.861366	0.0571784	0.75403	25.551	25.3062	25.4794	25.4242	25.3514	24.9106	25.2525	25.6006	25.1064	25.2801	25.6488	25.3559	25.2722	25.4796	25.435	25.0242	25.5775	25.5639	25.3722
AT1G15690	0	vacuole	Protein	12	17.682	175.51												0.51231	0.43034	0.255832					0.0840215		0.246164	0.138976	0.467053	0.000807885			22.6032					22.2529				21.9981		22.1471	22.2586		22.5127	22.2353	22.3831
AT1G15710	0	plastid	Protein	13	10.812	284.24																					-0.0803133	0.780862	0.177986	0.436214
AT1G15730	0	plastid	Protein	5	49.222	19.778				0.0195527	0.079838	0.952949	0.962757	0.358263	0.549238		0.206102	0.360287	0.489778	0.530522	0.280563	0.696583	0.37909	0.309987	0.0326056	0.278617	-0.174172	0.361243	-0.207537	0.218505	23.5414	23.5544	23.2946	23.9186	23.7617		22.9633	23.35		23.1431		23.595	23.9846	23.4096	23.6435	23.5644	23.3688	23.52	23.9885
AT1G15790	0	cytosol	Protein	5	7.9832	24.889																					0.171011	0.645359	-0.132915	0.70939											23.1536
AT1G15810	0	mitochondrion	Protein	10	95.208	68.09														0.21431					0.11822		0.43492	0.0230326	0.292366	0.109803				21.552						21.4316	21.4781	21.4932	21.7537			21.6588
AT1G15820	0	plastid	Protein	9	31.923	144.35				0.00512717	0.0342276	0.0605162	0.362974	0.29536	0.499044		-0.670001	-0.686157	-0.0516349	-0.190089	0.0860913	0.00538893	0.042015	0.806785	0.506767	0.687106	0.0229635	0.953519	0.142702	0.614944	29.0779	29.0303	28.6712	29.1139	28.8617	28.5788	28.8203	29.3332	28.5276	28.0823	28.3537	28.7585	28.2987	28.3389	28.9257	28.4857	28.6273	28.5344	28.5214
AT1G15930	0	cytosol	Protein	2	48.905	25.915				0.00622058	0.0379946	0.142224	0.442758	0.0435005	0.204647		-0.307725	0.0699916	-0.0628557	-0.406219	-0.630494	0.27875	0.662911	0.802821	0.0478248	0.0120757	0.110583	0.580994	0.207155	0.201611	27.3386	27.9134	27.6153	27.1595	26.9324	27.3566	27.0868	27.0591	26.8702	27.3572	27.1719	26.9932	27.3153	27.2349	26.8664	27.2115	27.6335	27.0339	27.3178
AT1G15950	0	cytosol	Protein	8	42.357	190.93											0.461328	-0.0965197	-0.387002	-0.0755812	-0.0382894	0.166222	0.388586	0.0787836	0.844706		0.0345418	0.873283	0.0680848	0.704246	23.1301	22.6638	23.0578	23.874	23.5739	23.4569	23.427	23.647		23.7987	23.6571	23.8091			23.6502	23.4859	22.7991	23.6877	23.2115
AT1G15980	0	plastid	Protein	7	29.995	63.133				0.0839783	0.207933	0.631971	0.758726	0.000353266	0.0253748		0.330843	0.139708	0.137492	-0.0103285	0.0456914	0.123762	0.43623	0.193538	0.944711	0.822701	-0.310334	0.147203	-0.250227	0.211817	24.1356	24.0564	23.5957	24.0559	24.0231	24.4011	24.1002	24.3473	24.2367	24.1005	23.9473	23.9809	24.5633	24.4105	24.1477	24.5819	24.6468	24.8695	24.8361
AT1G16080	0	plastid	Protein	2	80.819	19.799				0.608743	0.744862	0.598181	0.736473	0.425012	0.605838		-0.527525	0.176927	-0.282601	0.14888	0.0587771	0.496035	0.40756	0.0282429	0.314141	0.841282	-0.465266	0.0494459	-0.322401	0.155545	26.1432	25.9576	26.6834	26.4519	26.7798	26.023	26.1204	26.0904	26.4906	26.6285	26.3564	26.4805	26.3235	26.495	26.0661	26.5562	25.8275	26.915	26.5319
AT1G16190	0	nucleus	Protein	3	40.633	15.811											-0.314517		-0.0545015	-0.0349182							0.185484	0.512517	0.0334972	0.916997			23.6362	23.0477						23.13	23.3793			23.0269			23.5162		23.4685
AT1G16210	0	nucleus	Protein	4	50.258	22.922				0.107167	0.244953	0.384728	0.597272	0.840977	0.899955		0.248301	-0.394597	-0.594447	-0.271753	-0.12231	0.599819	0.26244	0.0112662	0.385025	0.672248	-0.174124	0.480629	-0.378226	0.0496721	23.1792	23.5968	23.8034	23.9415	23.535	24.5029	23.9801	24.4689	24.3508	24.262	23.8476	24.2321	23.5557	23.7792	24.0322	23.9775	23.3479	24.1788
AT1G16300	0	plastid	Protein	2	124.02	15.021											0.313814	0.772363	0.0563012	0.493922	-0.0845234		0.0222188	0.9009	0.00751708		-0.0432297	0.9052	0.057149	0.857631	22.3198		22.3953	22.4708		22.0743	22.588	21.8149		22.8556	23.331	21.9298	22.219	22.3813	22.3643	22.103	22.2774		22.4551
AT1G16340	0	extracellular	Protein	2	20.323	31.75				0.461242	0.620327	0.0185167	0.304646	0.180525	0.379476		0.328982	0.141555	-0.111986	-0.157809	-0.0223508	0.0341358	0.208584	0.334522	0.0574069	0.867967	0.137349	0.55749	0.165502	0.422473	24.1857	24.3819	24.2213	24.0552	24.1572	24.0503	24.4915	24.1405	24.259	24.6143	24.5007	24.1799	24.2779	24.3513	24.2957	24.1496	24.5724	24.0369	24.4209
AT1G16350	0	peroxisome	Protein	2	47.329	6.0552				0.205899	0.368043	0.0369706	0.336045	0.0089938	0.111289		0.282555	0.05146	0.0975499	-0.130482	-0.0385202	0.123181	0.271553	0.21991	0.190224	0.387488	-0.0198672	0.945375	-0.159435	0.40955	27.58	27.272	27.4219	27.3875	27.3571	27.454	27.3259	27.4546	27.4897	27.3418	27.1793	27.3668	27.6017	27.7679	27.4986	27.7219	27.4245	27.3465	27.3924
AT1G16460	1	cytosol	Protein	14	27.522	319.32				0.00999735	0.0526515	0.841977	0.890669	0.129559	0.324447		-0.201485	-0.233342	-0.109936	-0.391689	-0.166207	0.439996	0.131263	0.630924	0.010889	0.331101	-0.228988	0.212977	-0.00155644	0.994084	24.3826	25.1126	25.0729	24.7084	24.5619	24.7376	24.3224	24.3706	23.9639	24.7216	24.5456	24.8782	24.5408	24.7171	24.6079	24.8629	24.4317	24.4374	24.7608
AT1G16470	0	cytosol,nucleus	Protein	13	15.377	323.31											0.173567	-0.113755	0.200718	0.0722103	0.113042	0.535263	0.802433	0.254991		0.543586	-0.0942442	0.703376	0.00355729	0.988443		26.4213		25.8831	26.2349		25.8864		26.2008	25.8403		25.9416		26.4593	25.7497	26.4488		26.4031	26.3258
AT1G16520	0	nucleus	Protein	5	37.186	15.114																					-0.0146027	0.964332	0.143532	0.506215														22.6199
AT1G16700	0	mitochondrion	Protein	8	51.022	32.098				0.0414962	0.128866	0.128784	0.434443	0.269375	0.477609		0.650937	-0.0713541	0.321324	-0.0453059	0.159698	0.0920325	0.663861	0.226773	0.687634	0.382732	-0.145832	0.469527	-0.0863523	0.671315	26.4044	26.3294	26.7106	26.4625	26.5427	26.6663	26.5139	26.4584	26.3314	26.4477	26.5644	26.1697	26.4983	26.4855	26.7859	26.3731	26.8185	26.5736	26.56
AT1G16720	0	plastid	Protein	11	34.13	124.82											0.11353	0.367708	-1.41761	0.220428	-0.430232	0.763466		0.0176243	0.599281		0.3533	0.163376	0.311422	0.185871	21.6014			22.3988	22.0914	22.9195	22.5436	23.3529	22.935	22.4543		22.8198	22.3135	21.0242	22.1583	22.2591		23.4244
AT1G16790	0	plastid	Protein	3	39.842	17.033											-0.331412	-0.335601	0.0963816	-0.162788	0.174314		0.494006	0.825142	0.702485	0.472795	-0.363284	0.0909358	-0.21346	0.32834	24.2904	26.256	24.5371	24.0189	23.6896	25.6917	23.9774	24.0868	24.9122	24.0544		23.9302	24.0098	25.072		23.9184	24.6752	24.3281	24.4666
AT1G16870	0	mitochondrion	Protein	4	26.826	28.522											0.190583	-0.374015	-1.09438	-0.0583799	0.618278		0.110213		0.833409		-0.048706	0.815983	-0.0864437	0.616511				21.621			22.6826	22.4685	21.9166	22.3997	21.9693	22.3808	21.3588		21.9888	21.8228		21.6339	21.8714
AT1G16880	0	plastid	Protein	4	44.845	29.296				0.956595	0.977174	0.0559671	0.362249	0.0563576	0.224896		-0.327859	0.389163	0.497556	-0.176778	-0.351146	0.285729	0.149411	0.0988446	0.330157	0.289028	0.398352	0.234318	-0.0294642	0.949426	28.1247	28.721	28.2829	27.8004	28.096	27.2961	27.7638	27.4113	27.3311	27.3393	27.6335	27.6443	28.2442	28.3102	27.6922	28.0779	29.0468	27.9199	28.654
AT1G16890	0	golgi	Protein	7	31.675	46.485				0.00465295	0.0320053	0.294006	0.545932	0.227092	0.430919		-0.508989	-0.280044	0.127156	-0.458276	-0.544081	0.00563458	0.443076	0.605576	0.106701	0.0309971	-0.135088	0.440557	-0.221169	0.128491	27.5105	27.5321	27.2887	27.2107	27.3047	26.574	26.8187	26.8754	27.1284	26.3837	26.5783	26.8243	27.6688	27.3215	26.5793	26.9659	27.5832	27.1265	27.0808
AT1G17020	0	cytosol	Protein	17	54.051	275.9				0.214917	0.379099	0.0623293	0.36493	0.382436	0.566251		-0.562241	-0.326888	0.574038	-0.55688	0.0208659	0.0642341	0.41375	0.0713438	0.159156	0.9437	0.260602	0.426606	-0.0972815	0.78796	24.0037	23.45	23.6169	23.9669	23.5629	24.3022	23.9926	23.2447	23.1488	23.5426	22.7463	23.6271	23.8359	23.8271	23.7639	23.958	23.3956	23.0196	23.5234
AT1G17050	0	plastid	Protein	7	34.717	69.918				0.0902731	0.218916	0.02275	0.307334	0.898052	0.934545		0.782922	-0.0230529	-0.366462	0.0246807	0.600584	0.09516	0.881586	0.105347	0.862499	0.112622	-0.0259614	0.943772	0.027951	0.930514	22.9023	22.357	22.6461	22.9961	23.1313	23.3461	23.2676	23.2992	23.0396	23.3968	23.2849	23.3265	23.2646	22.9256	23.3257	22.9042	21.8868	23.1378	22.9027
AT1G17100	0	extracellular	Protein	2	25.701	26.521				0.426301	0.589217	0.368256	0.586224	0.791349	0.867655		0.0185193	0.22273	0.393983	-0.340548	0.179771	0.953247	0.14095	0.205196	0.179303	0.607224	0.407336	0.107989	0.518957	0.0199948	26.2394	26.745	26.4661	26.1341	26.5115	26.1112	26.1485	26.3551	25.8463	26.2609	26.281	25.9317	26.4497	26.5194	26.3372	26.433	27.3271	26.0553	26.0619
AT1G17160	0	plastid	Protein	2	36.426	5.9728				0.0610744	0.167883	0.383328	0.59604	0.710082	0.807099		-0.0262023	0.0213052	-0.249713	-0.0834262	-0.416373	0.902035	0.908141	0.236987	0.596873	0.0229553	0.213499	0.393504	0.339227	0.107408	25.4287	25.3754	25.3978	25.2669	25.1514	24.8236	25.6535	25.2207	25.0755	25.7223	25.5581	25.5044	24.9946	25.5414	25.4549	25.0838	25.6213	25.1193	25.5911
AT1G17190	0	cytosol	Protein	3	25.377	120.23				0.0109507	0.0557767	0.323559	0.568206	0.0106173	0.1198		0.0553117	0.390185	0.315826	0.111871	0.0248537	0.745277	0.0833622	0.0452884	0.470675	0.820407	0.0417959	0.914063	-0.152452	0.599396	24.8203	24.8533	24.7547	24.4209	24.0275	24.4424	24.6385	24.6	24.5141	24.1585	24.7133	24.4773	24.9327	24.5107	24.2585	24.6086	24.5027	24.1918	24.3351
AT1G17220	0	plastid	Protein	6	65.708	24.948				0.00147188	0.0148397	0.113066	0.420959	0.603545	0.73661		0.902637	0.127507	-0.0410206	0.458077	0.632725	0.0435837	0.550807	0.850586	0.00249449	0.135543	-0.235414	0.202005	-0.216308	0.205424	26.0649	25.1217	25.7815	26.4338	26.4891	26.2427	26.4869	26.5166	26.4605	26.3531	26.5479	26.5717	26.2413	26.2026	26.4002	26.3827	25.258	26.7392	26.3433
AT1G17290	0	mitochondrion	Protein	4	15.454	22.988				0.890189	0.936639	0.382713	0.596344	0.0342204	0.187322		0.129077	-0.110921	-0.346319	0.0834474	0.320645	0.624666	0.701208	0.178773	0.71095	0.241458	0.241156	0.2797	-0.00212822	0.993083	27.5916	26.9891	27.4277	28.0135	27.8964	27.9151	28.2619	28.0638	27.8593	28.3405	27.7596	28.349	27.6442	27.4062	28.2206	27.9365	26.8181	27.5777	27.2626
AT1G17470	1	cytosol	Protein	5	53.783	15.806				0.218147	0.381821	0.242814	0.512976	0.358021	0.549438		0.00782001	-0.179598	0.0342176	0.213433	1.34329	0.990372	0.744848	0.94743	0.407059	0.0766209	-0.0374715	0.877977	-0.0680832	0.742384	23.8698		23.1284	24.4884	23.9065	24.506	24.679	25.1733	24.4238	24.2064	24.0052	24.82	24.0666	23.4114	24.2963	24.1151	22.6452	24.1297	23.7564
AT1G17490	0	nucleus	Protein	13	31.294	170.81											-1.25176	-0.16787	0.529308		0.145486						0.193184	0.372364	-0.0879064	0.703787	22.6712	23.969	23.6043					22.3369	22.3259	22.3894	22.11	22.1841		22.5198	22.3772				23.1731
AT1G17650	0	plastid	Protein	2	17.22	135.46				0.689097	0.808248	0.437385	0.637357	0.0991538	0.287409		0.00522524	0.181768	0.187497	-0.0934683	-0.1413	0.979305	0.248647	0.282589	0.364634	0.428565	-0.0845635	0.723557	-0.238775	0.175142	26.7029	27.3857	27.004	26.6357	26.8851	26.6346	26.6115	26.4157	26.766	26.6164	26.9659	26.6079	26.9106	27.0631	26.8207	26.6532	27.4025	26.7516	27.2168
AT1G17720	0	cytosol	Protein	8	41.039	55.62				0.809588	0.888676	0.549652	0.70625	0.0720578	0.252031		0.182933	-0.0456392	-0.25901	-0.0689732	0.0870463	0.268606	0.781972	0.068099	0.783848	0.743279	-0.16131	0.52304	0.461049	0.0157773	22.279	22.2296	22.0221	22.5985	22.5066	22.7891	22.7994	22.7935	22.7535	22.6473	22.9685	22.6105	22.9753	22.3409	22.3685	22.8075	21.8192	22.6334	22.2315
AT1G17745	0	plastid	Protein	8	25.388	240.59				0.206824	0.369472	0.973019	0.977	0.000215197	0.0218536		-0.0543944	-0.125833	-0.224074	-0.238669	-0.383255	0.890588	0.557018	0.61559	0.646892	0.0502865	0.0916976	0.829837	0.139057	0.700755	24.0371	23.1284	24.2252	24.5773	24.0273	24.0406	24.1585	23.8366	23.1404	24.5849	24.8676	24.0886	23.3351	23.1242	24.5644	24.4804	22.8176	23.356	23.0602
AT1G17860	0	extracellular	Protein	9	37.676	109.64				0.571814	0.714525	0.514891	0.686755	0.208296	0.414202		0.0215074	0.0927271	0.42446	-0.00482482	-0.210825	0.944065	0.705196	0.0781556	0.96829	0.572329	0.00288959	0.993825	0.0094672	0.975599	26.814	27.6175	27.2424	26.5916	27.191	26.5836	26.6558	26.5162	26.7344	26.3188	26.7135	26.45	26.9575	27.035	26.7903	26.8143	27.8937	26.6178	27.4653
AT1G17880	0	nucleus	Protein	10	25.779	96.816				0.603029	0.741259	0.965223	0.971491	0.734063	0.823863		-0.103486	0.0175145	0.040694	-0.17214	-0.0550513	0.526478	0.946053	0.858402	0.198143	0.879681	0.113789	0.616684	-0.0429426	0.859114	27.5921	27.6284	27.478	27.2795	27.5159	27.7112	26.9864	26.9143	27.1149	27.6466	27.3856	26.8321	27.4128	27.4885	27.6714	27.1456	28.2754	26.9834	26.9538
AT1G17890	0	cytosol	Protein	17	109.75	158.58				0.00212199	0.0190462	0.0105705	0.266068	0.445461	0.621156		0.865089	0.0902604	-0.150216	0.29825	0.314689	0.0151897	0.243399	0.519243	0.103012	0.141239	-0.120547	0.542079	-0.130927	0.464669	25.7582	25.884	25.7653	26.189	26.0933	26.2453	26.1954	26.3367	26.6661	26.0754	26.5754	25.9394	26.0675	25.8146	26.2865	26.2302	25.6219	26.0457	25.7275
AT1G18070	0	cytosol	Protein	19	59.82	323.31				0.0347794	0.114788	0.601418	0.738298	0.376756	0.56208		-0.173264	-0.434114	-0.339235	-0.115909	0.0106051	0.517076	0.0649748	0.181698	0.452361	0.965268	-0.126111	0.510264	0.260141	0.0866189	26.1613	26.264	25.7069	26.6929	26.2291	26.7093	26.551	27.0007	26.937	26.343	26.1206	26.7138	26.5222	26.1918	26.2937	26.6129	25.7901	26.804	26.0038
AT1G18080	0	cytosol	Protein	9	44.639	42.273				0.00579028	0.0367383	0.234225	0.506085	0.23722	0.442721		0.230669	0.12457	-0.0722163	0.339464	0.397609	0.178721	0.226644	0.459964	0.00428676	0.189376	0.21555	0.164383	0.472416	0.000252961	30.6498	30.5741	30.2856	30.8785	30.6609	30.8042	30.9408	30.8348	30.8249	31.0803	31.1206	30.9091	30.7432	30.5475	30.8527	30.8295	29.821	30.8397	30.9174
AT1G18170	0	plastid	Protein	16	37.781	274.11														-0.138734							-0.00401224	0.988062	0.129434	0.477023													24.0783					24.0719
AT1G18210	0	plasma membrane	Protein	3	56.175	40.022				0.53938	0.689207	0.424995	0.625179	0.305049	0.507268		-0.363418	0.0902275	0.41134	-0.0919397	-0.586554	0.520554	0.770962	0.22711	0.67724	0.283671	0.723927	0.000374694	0.668463	0.000393221	26.7331	27.9342	27.6621	26.4106	26.941	26.2211	26.332	26.0194	26.2357	26.804	26.5875	26.2896	26.6684	27.0796	26.9188	26.1333	27.8199	26.6455	27.5354
AT1G18270	0	cytosol	Protein	8	66.453	64.209				0.0050292	0.0338036	0.0856205	0.397717	0.0170182	0.143606		1.42564	-0.115308	-0.0757991	0.844864	0.988777	0.0339269	0.793914	0.881131	0.0396585	0.088611	-0.218115	0.292026	-0.168013	0.41182	22.9624	21.1248	22.2661	23.1488	23.4521	24.4466	24.3854	24.6592	24.8466	23.6243	23.2376	24.3768	23.4629	23.0495	24.1092	23.4801	23.4433	23.5877	22.9691
AT1G18440	0	plastid	Protein	16	22.081	267.35				0.302811	0.47243	0.689747	0.794409	0.29191	0.496921		0.277762	0.223589	-0.132237	-0.0205694	0.204557	0.145434	0.408758	0.676645	0.923469	0.417533	0.165265	0.579554	-0.0891527	0.769296	23.3035	23.0112	23.3367	23.1606	22.9124	23.2497	22.6667	23.3798	22.742	23.2565	23.7001	22.7784	22.9846	23.4706	23.3357	22.6499	23.6055	22.7934	23.2807
AT1G18450	0	nucleus	Protein	12	17.946	323.31				0.305062	0.473933	0.297819	0.549891	0.354426	0.547057		0.510468	-0.201417	-0.222993	0.364782	0.2358	0.0880283	0.407441	0.602303	0.177371	0.478628	-0.371848	0.021138	-0.377759	0.0104772	24.2953	23.866	24.0172	24.5224	24.4675	25.0801	25.0381	24.8025	23.4573	24.9414	24.4563	25.1	24.2061	24.1811	24.8326	24.6961	23.6875	24.7888	24.6279
AT1G18490	0	mitochondrion	Protein	8	36.227	179.41				0.635119	0.766936	0.0276588	0.32582	0.0208008	0.154693		0.426235	-0.117172	-0.231939	-0.167652	-0.0667837	0.0210869	0.364159	0.132809	0.313819	0.7497	-0.0817575	0.813386	0.118036	0.682331	23.1887	23.051	23.2798	23.1741	23.0627	23.2651	23.0837	22.948	23.3593	23.4505	23.0648	22.9222	23.075	23.0688	23.5713	23.4185	23.2512	23.5545	22.9271
AT1G18500	0	plastid	Protein	17	59.242	100.95				0.673397	0.799066	0.9073	0.93101	0.962941	0.975193		0.0140467	0.0483402	-0.206629	0.0454824	-0.117795	0.920209	0.825816	0.182058	0.575318	0.785867	-0.280392	0.0522695	-0.433704	0.000498169	25.5565	25.786	25.6047	25.7838	25.6987	25.3467	25.9642	25.4866	25.5623	25.9732	25.8678	26.0089	25.5131	25.6041	25.7102	25.8179	24.6173	25.6023	26.3181
AT1G18540	0	cytosol	Protein	23	35.747	323.31				0.019906	0.0807207	0.15695	0.450943	0.363794	0.553109		0.455565	-0.0678703	-0.0516212	0.544678	1.08264	0.266882	0.820379	0.843502	0.018003	0.106619	0.190527	0.252133	0.185661	0.228005	27.9194	27.4645	27.7173	28.5173	28.0906	28.621	28.5815	29.163	28.6381	28.5771	28.3038	28.7235	27.9605	27.9649	28.3697	28.4521	26.1752	28.4116	27.8338
AT1G18590	0	cytosol	Protein	3	66.231	4.1274				0.0632737	0.17232	0.564077	0.713884	0.150976	0.348998		0.19173	0.195626	0.171097	-0.0782814	0.0938397	0.0325321	0.0885642	0.327871	0.641199	0.560552	-0.091265	0.667144	-0.134811	0.46075	26.4748	26.3273	26.5104	26.3104	26.4081	26.2152	26.39	26.1087	26.267	26.0203	26.6502	26.1074	26.472	26.2484	26.2586	26.8422	25.9622	26.5124	26.1418
AT1G18630	0	mitochondrion	Protein	4	26.529	15.396				0.647504	0.777427	0.325109	0.569909	0.0476851	0.214401		0.291282	-0.183915	0.0897303	-0.107395	-0.312247	0.330744	0.311722	0.713625	0.54172	0.169109	0.26042	0.23817	0.338937	0.0785372	23.9469	23.8371	24.6396	24.1937	24.1819	23.6802	24.2799	23.8715	24.0303	23.7346	23.8025	24.0335	24.0969	24.4241	24.0258	23.9009	24.4465	23.9507	23.9025
AT1G18640	0	plastid	Protein	9	18.35	227.04				0.0203303	0.0816539	0.687299	0.793452	0.0411468	0.202638		0.342944	0.131493	0.231778	0.0535488	0.0915449	0.2257	0.305213	0.128175	0.70407	0.319283	0.168054	0.397778	-0.051095	0.820364	25.2086	25.46	25.3522	25.0044	25.2151	25.0274	24.9067	25.0945	25.0017	25.0197	25.2962	25.0363	25.2835	25.6133	25.0459	25.0801	25.0106	25.0147	25.1627
AT1G18800	0	nucleus	Protein	3	75.941	11.008				0.0425227	0.131223	0.0351822	0.335312	0.135067	0.330375		-0.84228	-0.882709	-0.0277058	0.248316	0.0508076	0.0857965	0.0265574	0.934282	0.211202	0.868577	-0.298715	0.204467	-0.251925	0.263986	24.6807	26.182	25.9058	25.7798	25.3405		25.3867	24.9809	24.3539	24.3283	25.3657	25.196	25.0696	24.9452	24.4463	24.6327	25.2739	24.9435	24.9823
AT1G19120	0	cytosol	Protein	18	147.04	79.263				0.408579	0.574429	0.745987	0.831226	0.000614502	0.0317493		-0.0530357	-0.0052385	0.0815122	-0.290743	-0.106693	0.878807	0.964172	0.732772	0.164848	0.327483	-0.0483682	0.845079	-0.189044	0.281938	22.9861	23.5001	23.3366	22.5384	22.477	22.3569	22.3132	22.6852	22.9389	21.9232	22.498	22.4939	22.2201	22.9193	22.6229	22.6295	22.8573	22.8005	22.6197
AT1G19130	0	nucleus	Protein	3	31.561	35.05				0.000304942	0.0049875	0.75547	0.83862	0.156552	0.354925		-0.645532	-0.222495	-0.478518	-0.422282	-0.678152	0.0929575	0.321491	0.19703	0.0406745	0.0504324	0.15255	0.341009	0.116509	0.459511	25.1544	25.9149	25.627	24.8167	25.0527	25.1991	24.709	24.5388	24.7749	25.3467	24.992	24.7887	24.863	24.7512	24.8942	24.5913	25.6315	24.6885	25.1742
AT1G19140	0	mitochondrion	Protein	10	48.936	135.38											-0.238187	0.044809	0.203665	0.348093	-0.114864	0.423034	0.698806	0.438675	0.0159842		-0.497006	0.0190835	-0.359943	0.0684621	24.1756	24.6855	24.4449	23.9279	24.1316		24.163	23.8361		24.1236	24.1328	23.5188	23.9625	24.0085	23.8459	23.8009	24.4061	23.7782	23.8249
AT1G19530	0	nucleus	Protein	9	68.675	173.55																					-0.175357	0.673766	-0.191094	0.613715					21.2834				21.7862
AT1G19580	0	mitochondrion	Protein	9	26.152	168.62				0.345938	0.515405	0.93568	0.949545	0.358187	0.549407		-0.35949	0.0308353	-0.00786275	-0.197865	-0.305739	0.386339	0.919926	0.984124	0.767809	0.463147	-0.196327	0.392178	-0.258006	0.192673	23.1754	24.3384	23.3821	23.0102	22.9709	24.0288	22.914	23.2274		22.8386	23.8362	22.5553	23.5995			22.5759		23.0321	24.304
AT1G19670	0	cytosol	Protein	8	39.912	131.59				0.547675	0.696482	0.469811	0.659168	0.693089	0.79608		-0.3239	0.236288	0.63174	-0.306153	0.363196	0.41565	0.533955	0.162956	0.418268	0.602321	0.227211	0.447422	0.117992	0.701436	23.889	23.9068	23.9836	23.734	23.7667	23.6827	22.9286	22.6642	22.6879	23.0039	22.9386	23.4732	23.327	23.3807	23.2907	23.8222	24.3058	23.474	23.406
AT1G19730	0	cytosol	Protein	8	32.318	32.535				0.298987	0.470453	0.164909	0.453038	0.664807	0.778781		-0.0748134	-0.350355	0.512322	-0.40954	-0.367366	0.822484	0.402362	0.00891076	0.0533759	0.338794	-0.230287	0.274565	-0.17776	0.387543	24.4939	24.2565	24.1678	24.0955	24.625	24.3277	23.7266	23.7389	23.9806	23.529	23.7614	23.8065	24.3563	24.2814	24.1428	24.0358	24.992	23.9864	24.1027
AT1G19740	0	plastid	Protein	3	29.482	52.23				0.861238	0.918987	0.233555	0.506494	0.25192	0.460525		-0.239491	0.278747	0.321423	-0.139725	-0.135944	0.361371	0.111624	0.190045	0.654431	0.322788	-0.042425	0.865684	0.0437028	0.844009	24.0012	24.5269	24.3742	23.9617	24.0308	23.4903	23.8693	23.7415	23.4328	23.6946	24.1099	24.0576	24.0819	24.07	24.0257	23.407	24.3127	24.2449	24.1877
AT1G19900	0	extracellular	Protein	3	14.662	14.508											-0.501644	0.46694		0.392978	-1.3642		0.0526597				-0.283065	0.429892	0.0900429	0.820335		22.5105			22.0457	21.8464							21.937				23.2407
AT1G19920	0	plastid	Protein	12	21.64	154.73				0.00168977	0.0164181	0.0146947	0.290442	0.514443	0.674548		0.76759	0.271265	-0.13559	0.366166	0.0852213	0.0525871	0.0473283	0.23725	0.0228417	0.521917	0.0574318	0.815526	-0.0899698	0.655723	24.9897	24.93	25.2962	25.0625	25.13	25.0043	25.3552	24.9803	25.3902	25.3415	25.3841	25.209	25.3399	25.0938	25.1129	25.0901	25.0033	25.5142	25.3326
AT1G20010	0	cytosol	Protein	7	34.341	38.419				0.772126	0.865298	0.404103	0.609986	0.804397	0.87674		-0.068322	-0.0715721	-0.270242	0.393474	0.181837	0.747897	0.786196	0.106896	0.0231415	0.681033	-0.186135	0.275455	-0.220263	0.146657	26.073	26.1766	26.4832	26.2377	26.4347	26.0903	26.4824	26.3439	26.5825	26.4757	26.3929	26.7882	26.1676	26.0684	26.2789	26.1371	25.0991	26.2317	26.8151
AT1G20020	0	plastid	Protein	2	82.535	2.4849				0.888312	0.935668	0.370872	0.586898	0.0027714	0.0674526		-0.119016	0.196773	-0.0116454	-0.157373	0.0487698	0.361668	0.0467837	0.955644	0.308939	0.623183	-0.0685506	0.740408	-0.16097	0.314198	28.3583	28.3476	28.3719	28.3175	28.3998	28.2626	28.2948	28.0448	27.993	28.3822	28.269	28.3003	28.4974	28.4971	28.3093	28.3169	28.789	28.4791	28.6933
AT1G20110	0	nucleus	Protein	2	13.656	5.7325				0.0591182	0.164503	0.788723	0.859338	0.356167	0.548881		-0.109942	-0.161009	-0.0831328	-0.00283781	-0.242001	0.483694	0.241227	0.465461	0.975552	0.254467	0.0624038	0.812426	0.122032	0.566579	24.7116	24.8936	24.7448	24.6433	24.6911	24.3537	24.7817	24.5001	24.6919	24.6743	24.577	24.4823	24.4777	24.7852	24.5598	24.738	24.9631	24.6083	24.9395
AT1G20160	0	extracellular	Protein	5	29.971	41.407																					-0.684591	0.0134861	-0.820641	0.00088788					22.5916						22.5814
AT1G20190	0	extracellular	Protein	4	34.854	35.719				0.193468	0.352675	0.0730385	0.388264	0.181525	0.380492		0.761653	-0.0432115	0.158499	0.135531	-0.276125	0.0938603	0.828608	0.637975	0.466244	0.169849	-0.0570763	0.888915	0.166095	0.60776			22.9195	23.6072	23.4979	23.7802	23.5904	23.8112	24.1691	23.0168	24.2363	23.2857	23.6552		23.9469	23.5541	24.3422		24.2025
AT1G20200	0	cytosol,nucleus	Protein	2	39.752	3.8357				0.24902	0.413722	0.258733	0.524773	0.0298802	0.179953		-0.0403384	-0.40908	0.271786	0.819643	0.380473	0.906398	0.240571	0.600275	0.0169754	0.533601	0.257477	0.196877	0.270948	0.138615	22.6743	21.9851	22.0383	22.7182		23.1165	23.5967	23.7899	23.0526		22.1813	23.0658	22.3329	21.9252	22.7775	22.2047	22.0817
AT1G20220	0	nucleus	Protein	7	13.063	66.884				0.446001	0.607602	0.248241	0.517388	0.425999	0.606657		1.01456	-0.261287	-0.540457	0.501644	0.173415	0.178084	0.667879	0.27866	0.113037	0.742442	0.273368	0.16464	0.342121	0.0486372	22.6154	21.9886	21.2098	23.4548	22.7003	23.7656	23.8488	24.1684	23.5713	23.5243	23.3627	23.9494	22.8996	22.5103	23.7036	23.2921		22.8787	23.2731
AT1G20225	0	extracellular	Protein	6	31.371	38.004				0.0902047	0.21893	0.257539	0.524517	0.0736864	0.252921		0.427276	1.46802	0.73714	0.120062	-0.418637	0.498982	0.0251672	0.259398	0.800708	0.60327	0.143813	0.639432	-0.256643	0.305395	25.3011	25.7721	25.5868	24.2933	23.4736			23.7812		23.3639		24.4754	24.0106	25.3949		24.3635	26.3658	24.0825	24.5924
AT1G20330	0	endoplasmic reticulum	Protein	3	61.07	8.5393												0.0598902	-0.190027	0.281805	0.00949499		0.869862	0.629252	0.0776522	0.971137	-0.19765	0.33829	-0.00441774	0.985406	22.4359			22.5349	21.9641		22.9075	22.6153	22.889	22.8731	23.3827	22.5483			22.6483	22.6395		22.937
AT1G20340	0	plastid	Protein	12	53.638	102.35				0.0322051	0.109863	0.109477	0.418714	0.240951	0.447133		-0.94162	0.230427	0.152756	-0.483532	-0.963339	0.0852046	0.47314	0.68201	0.311796	0.0632507	-0.229391	0.137056	0.177269	0.235098	29.8217	30.8007	30.6358	29.4564	29.8286	28.659	29.8125	29.4143	28.9838	29.8836	28.8343	29.3673	29.4162	29.604	29.0936	29.133	30.8287	29.404	30.4738
AT1G20430	0	mitochondrion	Protein	9	50.342	253.64											0.207466	-0.0621603	0.246566	0.0775872	-0.0563067	0.430856		0.100495	0.780171		-0.254809	0.242044	-0.20459	0.328377	22.8761	23.2644	22.5053	22.7806				23.1481	23.0307	22.6784	22.6872	22.9971	23.027	23.0046	22.8847	22.2945	23.6336	23.1557	23.1413
AT1G20440	0	nucleus	Protein	24	41.168	323.31				3.88198e-06	0.000181406	0.00797968	0.270117	0.118654	0.311441		-1.79389	-0.715758	-0.129307	-0.336699	-1.05501	0.00840158	0.000377964	0.667597	0.304665	0.0201347	0.323672	0.107989	0.443582	0.0119494	28.0424	29.4547	28.8656	27.7863	27.5657	27.3513	27.6555	27.3876	27.2319	27.616	27.2218	27.7882	27.755	28.102	27.1374	27.2716	28.1357	27.7736	28.9562
AT1G20450	0	cytosol,plasma membrane	Protein	8	65.395	107.98				0.0255782	0.0947197	0.22513	0.498127	0.00831338	0.107381		-0.300511	-0.624995	0.0707705	0.000858957	-0.356596	0.39911	0.00132578	0.680637	0.996409	0.262581	0.29195	0.176601	0.354539	0.0637267	26.2926	26.7796	26.3838	25.8475	25.8736	25.9188	25.7787	25.8955	25.8349	25.695	25.6364	25.9084	25.589	26.1216	25.586	25.4455	26.2345	25.8919	25.701
AT1G20510	0	peroxisome	Protein	2	77.038	12.535												-0.428211									0.202888	0.492377	-0.630817	0.00454995							22.4226
AT1G20540	0	nucleus	Protein	4	26.761	12.092												0.227561									0.142338	0.646664	-0.0741724	0.814149		22.1558		21.8334			21.7383	21.3303				21.0723
AT1G20580	0	nucleus	Protein	4	55.582	27.525				0.898119	0.942624	0.735244	0.824246	0.645234	0.76529		-0.0862722	-0.218338	-0.163636	0.218575	0.351992	0.861721	0.33589	0.559163	0.439051	0.512942	0.327264	0.0611956	0.075981	0.715125	24.8147	24.9266	24.4109	25.5128	24.877	25.0685	25.017	25.4725	25.3083	24.6231	25.6112	25.2872	24.66	24.635	25.2771	24.1138	23.9208	25.0449	25.051
AT1G20620	0	peroxisome	Protein	6	33.763	59.528				0.213208	0.376988	0.847805	0.894585	0.0103217	0.119205		0.142685	0.00517485	-0.0237474	0.210916	0.212001	0.328707	0.981555	0.926588	0.298626	0.231842	0.527259	0.0221573	0.189021	0.458402	30.3472	30.0641	30.2483	30.4007	30.5805	30.7502	30.8966	31.2299	30.8093	30.8104	30.2174	30.8825	30.2996	30.448	30.6268	30.8576	30.4147	30.4181	30.4394
AT1G20630	0	peroxisome	Protein	3	26.052	42.078				0.108257	0.246678	0.0576386	0.362704	0.182463	0.381372		-0.15085	0.27231	0.0285716	-0.305835	-0.631032	0.531956	0.238066	0.883223	0.111168	0.053561	-0.0310909	0.910129	-0.144264	0.471246	24.9698	25.3198	25.1083	24.8965	24.68	24.1908	24.9114	24.7952	24.5146	24.7695	24.9547	24.8181	24.7812	25.0345	24.8796	24.42	25.1035	24.574	25.5514
AT1G20760	0	plasma membrane	Protein	3	40.45	16.363				0.425754	0.589013	0.517723	0.688039	0.00683892	0.099706		0.198859	-0.203165	-0.161552	-0.0525014	-0.0937186	0.495657	0.172171	0.22184	0.772565	0.439017	-0.159631	0.417616	-0.131883	0.485328	24.7901	24.9356	24.6896	24.5328	24.3344	24.811	24.5769	24.3536	24.5372	24.407	24.6105	24.555	24.1228	24.5341	24.5782	24.5029	24.7368	24.4338	24.7455
AT1G20770	0	cytosol	Protein	5	16.984	323.31																					-0.0368098	0.909505	-0.313137	0.125751		22.7499	22.824					22.077
AT1G20910	0	nucleus	Protein	7	29.896	323.31													0.173915								0.0600807	0.877816	-0.604295	0.0106716										20.9415
AT1G20950	0	cytosol	Protein	6	29.443	102.53				0.0485108	0.143102	0.0666754	0.376167	0.2536	0.462734		0.902408	-0.199853	-0.349459	0.578171	0.739299	0.10317	0.535422	0.408149	0.0847876	0.0706673	0.0269367	0.918633	0.168947	0.336667	26.0895	24.5528	25.2296	26.4551	26.1842	26.5766	26.5629	27.0132	26.9239	26.3333	26.3573	26.7919	26.0822	25.7587	26.76	26.446	25.533	26.1689	25.3479
AT1G21065	0	plastid	Protein	3	39.035	9.4648				0.0332756	0.111703	0.990156	0.991165	0.123312	0.31606		0.168312	0.327854	0.365496	0.369865	0.307601	0.533421	0.436689	0.202498	0.0822217	0.412578	0.0999152	0.673148	-0.0805771	0.720477	24.1706	24.7411	24.7321	24.1739	24.4232	23.8027	24.0474	23.5685	23.8121	23.9113	24.5425	23.4265	24.1574	23.7336	24.4905	24.3015	25.0471	24.3379	23.9357
AT1G21080	0	golgi	Protein	3	14.237	18.219				0.871819	0.925915	0.87576	0.90974	0.0825968	0.265554		0.148178	0.0153217	-0.154168	-0.0111875	0.0768376	0.697095	0.894193	0.254225	0.908579	0.689794	-0.306485	0.149042	-0.280495	0.155545	24.1018	24.2187	24.0947	24.1212	24.0206	23.7919	23.8718	24.2162	23.8452	24.232	24.401	24.2561	23.6335	23.9555	23.8724	23.7183	23.7813	23.6329	24.4524
AT1G21100	1	cytosol	Protein	8	56.761	183.5				0.00297278	0.0237178	0.0307897	0.329729	0.225333	0.428963		0.616417	-0.154052	0.0306442	0.593829	0.316233	0.0231382	0.218178	0.909639	0.0206338	0.154904	-0.09586	0.684982	-0.134947	0.510656	23.797	23.5931	23.4466	23.9297	23.9925	24.2145	24.361	24.2016	24.7041	23.9514	23.9482	24.1141	23.959	23.681	24.0319	24.252	24.2594	23.8713	23.5037
AT1G21130	1	cytosol	Protein	8	109.82	53.54																					0.095142	0.738497	0.0935144	0.720974								23.0068
AT1G21190	0	cytosol	Protein	4	23.5	12.689												-0.128912									0.0744568	0.708433	0.173503	0.26854		22.8153	22.7219	22.4482		22.5823				22.5853	22.6968		22.4549		22.3648			22.7712
AT1G21350	0	plastid	Protein	2	19.781	4.1724				0.237762	0.40531	0.125518	0.428828	0.19088	0.393657		-0.430578	0.548372	-0.0589637	-0.219843	-0.79194	0.38758	0.090935	0.844373	0.402294	0.123465	-0.366903	0.179192	-0.777595	0.00050937	22.3748	23.8523	23.4509	22.2561	22.1432	22.3233	22.5615	21.8611	22.1777	22.8357	23.225	22.5005	22.3982	22.427	22.2953	22.7608	22.4878	23.2053	24.0737
AT1G21380	0	nucleus	Protein	2	44.265	3.7944				0.000908447	0.0106979	0.735796	0.82455	0.0680941	0.245756		0.0918618	0.192239	0.229278	0.213077	0.349207	0.584796	0.255291	0.110266	0.0135105	0.0461132	0.133054	0.620099	-0.153956	0.523463	23.4679	22.9686	23.4522	23.0807	23.0433	23.2807	23.3101	23.0116	23.0515	23.4095	23.1613	22.8592	23.1703	23.4063	23.3137	23.1713	23.1213	22.7667	22.8077
AT1G21400	0	mitochondrion	Protein	18	67.118	323.31											-0.0572978	0.246814	0.219035	0.386223	0.0988285	0.862681	0.350302	0.710127		0.794614	0.200183	0.468144	-0.263246	0.27393			22.5691	23.0611			22.7045	22.78	21.7653	23.1042		22.8448			22.2121		22.0768	22.5614	23.2912
AT1G21440	0	plastid	Protein	3	247.1	6.7819				0.724438	0.831156	0.648848	0.771128	0.0418369	0.201983		-0.0550457	-0.0124641	0.0201177	0.0908188	-0.124748	0.607478	0.92749	0.834618	0.268988	0.270642	0.32629	0.0652974	-0.0668029	0.758529	27.5834	27.4565	27.601	27.5278	27.4725	27.3389	27.5561	27.0379	27.5312	27.4477	27.3621	27.2405	27.2189	27.1852	27.3158	27.2692	27.2813	27.4681	27.6705
AT1G21600	0	plastid	Protein	4	23.707	13.581				0.82231	0.896622	0.42021	0.620933	0.0989459	0.287089		0.307514	-0.0347773	-0.367196	0.043041	-0.0709073	0.449844	0.744845	0.10498	0.834012	0.783073	-0.671263	0.00199567	-0.734482	0.000183111	24.1934	24.6488	24.0964	23.4502	23.7767	23.8373	23.8147	23.7634	24.0747	24.0854	23.9895	24.0845	23.9876	23.7655	24.1203	23.8037	24.0999	24.2544	23.9998
AT1G21630	0	plasma membrane	Protein	11	43.923	110.81				0.713465	0.82338	0.00211341	0.327579	0.911212	0.941586		0.57961	-0.235615	-0.258123	0.000412964	-0.211745	0.0330237	0.091215	0.0169535	0.998403	0.0324579	0.0809209	0.745669	0.209549	0.27516	23.6083	23.9385	23.5284	23.6658	23.9064	24.3363	24.2221	23.9855	24.0988	24.121	24.0056	24.1053	23.9698	23.7087	24.1062	24.0114	23.9292	23.9851	24.0156
AT1G21640	0	plastid	Protein	2	26.221	4.6095											0.389846	-0.0995421	0.151646	0.249277	0.725577		0.686331			0.0300906	0.113823	0.695959	0.0112678	0.97272	22.1309				22.4636			22.7219	22.9732	22.4762	22.1619	22.4255				22.4203		22.6716
AT1G21660	0	nucleus	Protein	5	40.869	49.381				0.00607494	0.0373374	0.0201593	0.307612	0.75375	0.837658		0.713738	0.0880126	0.256479	0.100905	-0.0797666	0.0152861	0.382659	0.231999	0.451649	0.643319	0.104887	0.735985	-0.0662689	0.827824	22.6605	22.6087	22.4728	22.803	22.6312	22.897	22.8421	23.0476	22.8077	22.8781	23.2378	22.7246	23.0478	22.821	23.068	22.9891	23.1336	22.9588	23.0499
AT1G21670	0	extracellular	Protein	2	40.747	8.6153				0.217724	0.381535	0.153472	0.451524	0.00613037	0.0965451		0.0904418	-0.268835	0.300338	-0.385659	-0.384416	0.700994	0.327359	0.237104	0.0512129	0.206026	0.207979	0.480934	0.124622	0.675396	25.8813	26.417	26.0083	25.687	26.0462	25.5943	25.7142	25.4378	25.8097	25.1372	25.2299	25.4314	26.0741	26.3033	26.0457	25.5637	26.7375	26.0435	26.2431
AT1G21680	0	extracellular	Protein	2	11.253	7.1414				0.417365	0.580133	0.198672	0.47607	0.152509	0.351438		0.0156646	-0.19492	0.175844	-0.437729	0.0839456	0.930635	0.28481	0.207607	0.0358246	0.788363	-0.262174	0.300577	-0.457027	0.0294838	24.8345	25.196	25.0252	24.8253	25.0507	25.1839	24.7978	24.7139	24.8229	24.5915	24.5601	24.5757	25.259	25.4063	25.2063	24.8802	25.6676	25.0377	24.7292
AT1G21690	0	nucleus	Protein	4	28.089	23.613												0.203041	-0.341227	-0.681538	0.00838896		0.575944	0.0736173	0.0741518	0.977906	0.0267312	0.930584	-0.243947	0.218603	22.048		21.3497	22.022	22.0606		22.5058		22.4931	22.6603		22.5061	22.3825		23.5314	22.7009		21.7774	22.0687
AT1G21720	0	cytosol,nucleus	Protein	4	55.791	52.635				0.018168	0.0760833	0.650408	0.771737	0.0956476	0.282247		-0.309928	-0.0876996	-0.0497773	-0.163512	-0.366042	0.000369166	0.705032	0.827	0.392642	0.0528941	0.116571	0.48359	-0.0548686	0.754798	25.5294	25.5983	25.6808	25.5709	25.5982	25.4162	26.1522	25.884	25.2727	25.5307	25.6494	26.1926	25.6759	25.5092	25.8156	25.6354	25.4364	25.3265	25.9546
AT1G21750	0	endoplasmic reticulum	Protein	10	36.306	323.31				0.0702904	0.183453	0.0841211	0.394485	0.0425084	0.202897		-0.255803	0.0836797	0.143615	-0.227505	-0.373895	0.171981	0.464856	0.406571	0.105066	0.088189	0.233574	0.152295	0.280894	0.0526572	30.3444	30.759	30.5518	30.2304	30.2996	29.9964	30.2529	29.9427	29.7343	30.238	30.1418	30.1054	30.2145	30.384	30.1605	30.0688	30.5155	29.9432	30.3823
AT1G21880	0	extracellular	Protein	7	37.376	60.533				0.199405	0.360152	0.53234	0.697394	0.120258	0.312311		0.352426	0.273113	0.216393	0.496827	-0.319612	0.387373	0.572358	0.514529	0.122124	0.360116	0.184498	0.53341	-0.0483699	0.88365	24.321	24.9393	25.0463	24.4483	24.8735	23.7137	24.0829		24.3763	24.4565	24.3927	23.7766	24.0515	23.9388	24.4666	23.4235	25.0314	24.5612	24.2318
AT1G22270	0	cytosol	Protein	6	131.85	51.076				0.0098197	0.0520886	0.256711	0.523555	0.15514	0.353902		-0.0618421	-0.208295	-0.0658522	-0.379226	-0.725316	0.72243	0.429144	0.77643	0.0270453	0.079992	0.0341966	0.879922	-0.0943929	0.593347	25.9539	25.9447	26.2543	25.7792	25.6937	25.7069	26.0906	25.3722	25.7077	26.1274	25.7195	25.5241	25.4404	25.8216	25.9077	25.7611	27.0146	25.8105	25.8519
AT1G22280	0	cytosol,nucleus	Protein	4	109.19	19.833													0.154558								0.00241062	0.993888	0.305322	0.0768982		23.5371	23.1287								23.2677
AT1G22300	0	cytosol	Protein	4	56.91	32.553				1.80976e-05	0.000612406	0.888997	0.918952	0.628535	0.751537		-0.353765	-0.428593	-0.27365	-0.508098	-0.350165	0.111386	0.00629576	0.000417468	0.00759982	0.252434	-0.141696	0.498419	0.0647387	0.769881	28.0242	28.3012	27.895	28.0548	27.9985	28.0728	27.7944	28.1764	27.8484	27.9615	27.8234	27.901	28.1055	28.1774	27.6962	28.1145	27.3217	27.8094	28.3092
AT1G22330	0	nucleus	Protein	16	77.288	105.49				0.788407	0.875545	0.481022	0.667582	0.734887	0.824473		-0.133574	0.444801	0.112187	-0.245441	-0.388204	0.71775	0.263093	0.718767	0.419835	0.391041	0.380483	0.172358	0.321434	0.231266	23.4689	24.0337	23.7533	23.1052	23.1462		23.2617	23.2603	23.075	23.4449	22.8461	23.2417	23.5689	24.0112	23.2222	23.1641	24.498	23.3667	23.1063
AT1G22360	1	plasma membrane	Protein	11	78.441	75.132				0.029715	0.104144	0.501643	0.677989	0.350513	0.543582		0.396484	0.059229	0.0566987	0.900571	0.567928	0.110216	0.913024	0.898473	0.0237898	0.156439	0.0509838	0.815526	0.193751	0.21922	22.7244		22.4277	22.7468	22.7885	22.9073	23.4157	23.9583	23.503	23.4749	22.8612	23.5046	22.6549	22.043	23.3392	22.6742		23.0241	22.6449
AT1G22400	0	cytosol	Protein	3	37.507	29.611																					0.191679	0.418821	0.179751	0.403422
AT1G22410	0	plastid	Protein	3	22.798	167.7				0.257421	0.422907	0.63275	0.759351	0.166317	0.363625		0.287304	0.162076	-0.242818	0.238797	0.258095	0.367186	0.517251	0.340723	0.324319	0.491861	-0.354543	0.0427755	-0.0379447	0.869503	25.6176	24.8965	25.5919	26.0342	25.8512	25.5516	26.2625	25.8047	25.5171	26.3661	26.2418	26.3817	25.3766	25.5445	26.145	26.0674	24.4923	25.7314	25.79
AT1G22430	0	cytosol	Protein	2	98.455	2.8917				0.0307543	0.106268	0.169132	0.454051	0.288365	0.49374		0.460644	-0.0448728	-0.133342	0.483145	0.987557	0.168955	0.893449	0.740401	0.102082	0.0453408	0.382117	0.0791708	0.228184	0.293959	23.1564		22.421	23.108	23.1883	22.8265	23.2101	23.7485	23.9415	22.4982	23.1166	23.6419	22.9259	22.8347	23.2054	23.084	22.7467	23.4968	22.5708
AT1G22440	0	cytosol	Protein	36	54.158	323.31												0.0845563									0.279668	0.297651	0.563936	0.0105607							21.355
AT1G22450	0	mitochondrion	Protein	6	33.401	69.894				0.000314542	0.00508798	0.0520882	0.366985	0.0853396	0.268797		-1.66455	-0.285503	-0.177664	-0.38949	-0.928064	0.0143448	0.409451	0.689118	0.181919	0.0413786	0.129755	0.464666	0.061373	0.741659	27.2458	29.222	28.2458	27.3283	27.295	26.306	26.6722	26.325	26.4942	27.2574	27.0193	26.9428	26.8076	27.1118	27.0895	26.0863	27.4754	26.8846	28.1626
AT1G22520	0	mitochondrion	Protein	7	13.961	112.85				0.793921	0.879346	0.135174	0.433647	0.379425	0.563777		-0.586363	0.11865	0.268821	0.258808	-0.215777	0.0915892	0.733538	0.192858	0.0811531	0.542797	0.269476	0.154575	0.242546	0.169838	24.6059		24.8747	24.4795		23.9491	24.769		24.1791	24.3453	24.4938	24.1072	24.3681	24.1384	24.5527	24.2812	25.1663	24.7917	24.8225
AT1G22530	0	cytosol,plasma membrane	Protein	2	30.721	9.1649				0.00906689	0.0487987	0.695635	0.796828	0.230341	0.43568		0.397058	0.0954423	0.374134	0.11919	0.196483	0.151963	0.369748	0.120096	0.586432	0.265341	-0.286299	0.235214	0.138077	0.592084	27.6304	28.0039	27.658	27.569	27.7216	27.621	27.8525	27.9062	28.0694	27.1668	27.4802	27.8677	28.097	28.1841	27.5861	27.6419	27.7439	28.1125	28.033
AT1G22800	0	mitochondrion	Protein	3	31.98	40.488											0.535487	-0.0160387	-0.397833	-0.0735567	0.159093	0.0956906	0.962458	0.0397594		0.305259	-0.1258		-0.00136445		22.6397	22.4056		22.5016		22.4976		22.5655		23.1472	23.0306	22.7568	22.4098	22.5035	22.6689	22.4834		22.5618	22.7131
AT1G22840	0	mitochondrion	Protein	7	52.939	39.249				0.173709	0.327821	0.0694915	0.382528	0.826402	0.888555		-1.23562	0.141443	0.203925	0.105254	-0.435913	0.0963363	0.592728	0.41941	0.81605	0.147292	-0.0355038	0.901329	0.233816	0.218603	26.6943	27.0741	26.9363	26.9315	26.6867	26.6213	26.515	25.8611	26.2372	26.5429	26.9047	26.4067	26.7719	26.8796	26.7891	25.1071	27.1569	26.421	26.5527
AT1G22920	0	cytosol	Protein	2	55.01	8.947				0.010335	0.0538516	0.300838	0.551662	0.282489	0.488795		-0.6568	-0.286581	-0.240366	-0.352492	0.0900936	0.0715296	0.32025	0.0773466	0.0887002	0.755045	-0.112897	0.506914	0.0575264	0.747257	24.5082	24.7609	24.9962	24.6793	24.2381	25.1735	24.8172	24.6384	24.9113	24.8109	24.6707	24.5225	24.8433	24.6534	24.4179	24.9382	24.5032	24.5009	24.4225
AT1G22940	0	plastid	Protein	9	58.326	195.18													-0.110607								0.204789		0.0151074	0.973921										21.3237
AT1G23100	0	mitochondrion	Protein	7	42.529	27.443				0.107708	0.245808	0.604	0.739003	0.332779	0.529749		-0.465399	0.24746	-0.178856	-0.882074	-0.791614	0.478043	0.712335	0.72268	0.0864088	0.23056	0.169145	0.362313	0.00259382	0.990517	23.9678	25.6093	25.066	24.0684	25.1951	24.2898	24.1228	23.2973	23.2778	24.7225	24.3515	23.5787	24.9465	24.0157	24.431	23.4948	25.8674	23.684	25.1268
AT1G23130	1	cytosol	Protein	3	42.383	8.0646				0.963244	0.980564	0.233084	0.507342	0.00783988	0.104947		0.188336	0.217404	0.174863	-0.250513	-0.35352	0.294942	0.349169	0.542159	0.299377	0.197418	0.0758219	0.704913	0.495384	0.000247816	27.0372	27.1729	27.1004	26.7686	26.8167	26.8226	26.8478	26.1956	27.2616	26.5452	26.1774	26.6903	27.3842	27.2618	26.6092	27.0716	28.0729	27.3045	27.367
AT1G23140	0	cytosol	Protein	9	21.195	229.55				0.729242	0.834716	0.742724	0.828845	0.541692	0.6903		0.13172	-0.146647	0.245882	0.113326	-0.146456	0.698675	0.540212	0.360296	0.49317	0.620226	-0.518685	0.0886889	-0.195066	0.562868	23.7876	23.8346	24.2337	23.7042	23.7472	24.2169	23.4507	23.622	23.3065	23.7712	24.1939	23.1798	23.4912	23.4711	23.8516	23.7078	24.3685	24.0619	23.5659
AT1G23180	0	plastid	Protein	2	10.357	15.217				0.00904317	0.0488497	0.915916	0.936913	0.496917	0.662781		0.321256	0.325284	0.396894	0.724356	0.406308	0.432327	0.37934	0.132554	0.0584447	0.431123	-0.434235	0.1444	-0.648165	0.010956	24.1102		24.0141	25.1197	24.2508	25.123	24.2762	25.3168	24.8038	24.4426	24.2689	24.8437	24.304	24.4104	25.1836	24.6332		24.522
AT1G23190	0	cytosol	Protein	23	76.007	220.4				0.102262	0.237615	0.223132	0.495196	0.0236313	0.162984		0.245665	-0.0257753	-0.116014	0.13076	0.349551	0.186809	0.858075	0.433198	0.348575	0.124093	0.0149778	0.967057	0.067145	0.811603	29.6211	29.1353	29.4069	29.7817	29.6567	30.0605	30.0194	29.9901	29.9027	29.9156	29.8299	30.0073	29.5093	29.489	29.8862	29.8694	28.9315	29.7073	29.4433
AT1G23260	0	nucleus	Protein	2	68.697	3.333											1.6001	1.29488	0.878669	-1.92561		0.131237					-0.187993	0.341192	-0.412148	0.00938543	19.4545	19.9462	22.149		21.7676		20.9198					20.2253	20.6781	21.1672	22.0957	21.9717
AT1G23310	0	peroxisome	Protein	14	17.545	262.74				0.99478	0.997491	0.256695	0.523885	0.176317	0.374912		0.224164	-0.288406	-0.390845	0.197546	0.253654	0.415896	0.218769	0.265034	0.329039	0.455835	0.120412	0.692604	0.446637	0.0395541	29.3965	28.6935	29.1003	29.6356	29.4456	29.678	29.8518	30.1771	29.9697	29.8182	29.0125	29.907	29.4193	29.3074	29.5998	29.8765	29.1176	29.8717	29.5806
AT1G23440	1	cytosol	Protein	4	39.365	9.8635											0.0340699	0.164145	-0.0374958	0.403008	0.337281	0.909625	0.637735	0.83653	0.146708		-0.0093631	0.973651	0.131173	0.483597	22.1972	22.2647	22.2015	22.7381		22.4824	22.6401	22.757	22.4205	23.0168	22.5171	22.6522		22.6726	22.2667	22.885		22.5334	22.3321
AT1G23740	0	plastid	Protein	6	12.394	39.879				0.819069	0.895077	0.3214	0.565426	0.00126527	0.0454416		0.0663434	0.0579608	0.185703	-0.338507	-0.0645564	0.738584	0.784852	0.314355	0.0543259	0.747459	-0.30652	0.105759	0.153037	0.441513	29.2424	29.6654	29.2414	29.1463	29.2157	29.0744	28.798	28.8107	29.1786	28.67	28.8978	28.7957	29.4755	29.5806	29.0399	29.1542	29.8551	29.5208	29.355
AT1G23800	0	mitochondrion	Protein	10	39.731	63.039				0.023213	0.0890991	0.023127	0.305421	0.90405	0.938466		1.02255	-0.0541102	0.155857	-0.0762808	0.269477	0.036099	0.784396	0.469015	0.769689	0.107209	0.190649	0.595063	0.0174345	0.966516	24.6338	24.2719	24.8136	25.1377	24.7347	25.3286	25.5657	25.1744	24.7216	25.2725	25.0122	25.3646	24.8826	24.8425	25.3411	25.3989	24.7231	25.2616	25.0525
AT1G23820	0	cytosol	Protein	4	55.812	26.595				0.284954	0.453953	0.800547	0.867407	0.522478	0.679636		-0.103456	0.0295706	-0.176495	0.0302877	-0.172748	0.713825	0.835757	0.186332	0.737909	0.241943	0.125482	0.471733	0.0137852	0.949703	27.1679	27.5357	27.1748	26.9231	27.1138	26.9615	26.9497	26.8092	26.8993	27.3337	27.2947	27.1474	26.9179	27.0576	27.1558	26.9158	26.8702	27.067	27.2332
AT1G23900	0	golgi	Protein	8	10.546	54.365													-0.0853953								-0.268008	0.254975	-0.675979	0.000370366								21.3749	20.8711			20.9408
AT1G24020	1	golgi	Protein	9	17.859	115.63				0.606793	0.744333	0.206706	0.484673	0.118989	0.312043		-0.272451	-0.0665667	0.399763	-0.193589	-0.110803	0.199738	0.7935	0.0745605	0.0492183	0.715275	-0.0217717	0.949687	0.164949	0.483713	30.5875	30.9258	30.9376	30.4134	30.5709	30.2281	30.0337	30.2045	30.0785	30.0521	30.2546	29.9408	30.4209	30.4885	30.2681	30.2498	30.9559	30.0673	30.3757
AT1G24050	0	cytosol	Protein	9	91.693	48.424				0.934832	0.965327	0.467035	0.657151	0.400432	0.582356		-0.22991	0.105832	0.348071	-0.0563672	-0.214177	0.304831	0.682616	0.261677	0.776679	0.504332	0.0363954	0.89037	0.0708026	0.752645	25.0454	25.7135	25.7214	25.0538	24.9856	25.463	24.7656	24.4239	24.4611	25.3432	25.285	24.6264	25.1285	25.12	25.0146	24.7477	25.456	24.7749	25.3753
AT1G24100	0	plasma membrane	Protein	32	63.17	323.31				0.162285	0.314527	0.129611	0.432772	0.28671	0.492339		0.134054	-0.174623	-0.307504	0.721805	0.780133	0.660978	0.71717	0.417947	0.0542955	0.0789433	-0.396672	0.0852421	-0.582813	0.00351155	24.2291	23.6331	24.052	24.8306	23.9988	24.9285	25.1436	25.3057	25.0842	24.6687	24.6842	25.0996	23.8063	23.623	24.666	24.5127	23.3058	24.1523	23.9939
AT1G24180	0	mitochondrion	Protein	2	17.851	24.396				0.499977	0.657112	0.115089	0.4242	0.118457	0.311478		0.450907	0.0755693	-0.395262	0.171115	0.0250411	0.0373771	0.703832	0.0706792	0.329351	0.941429	0.0735823	0.768514	0.107644	0.612157	26.6607	26.3492	26.5931	26.7091	26.577	26.6402	27.0191	27.0829	27.0824	27.567	27.1242	27.1374	26.6861	26.7871	27.029	27.0175	25.8743	26.7046	26.9075
AT1G24300	0	nucleus	Protein	5	23.618	22.731				0.244941	0.411121	0.0199154	0.307072	0.101126	0.289703		0.473108	-0.327465	-0.383835	-0.0278442	-0.231078	0.0836342	0.202053	0.101288	0.832676	0.117285	-0.16219	0.501791	0.093388	0.708062	23.5168	23.9567	23.356	23.4042	23.3871	24.246	23.4294	23.532	24.045	24.0553	23.4312	23.5305	23.2933	23.4882	23.5898	23.4884	23.8983	23.514	23.6135
AT1G24310	0	nucleus	Protein	23	40.986	323.31																					0.161673	0.569125	-0.330247	0.137586			21.7881								21.5057	21.3557							21.8606
AT1G24360	0	plastid	Protein	9	58.152	47.058				0.053226	0.152429	0.19727	0.476197	0.0430708	0.202949		0.273295	0.0871714	-0.154734	0.136344	0.414349	0.239465	0.494974	0.234552	0.422669	0.0963527	0.019141	0.921511	-0.0412529	0.794591	27.6214	27.23	27.126	27.9102	27.6193	28.1027	27.9885	27.8691	28.2394	27.7468	28.0808	27.8958	27.9861	27.7908	27.5799	28.1484	27.0667	27.8993	27.6981
AT1G24510	1	cytosol	Protein	3	96.468	9.1114				0.33344	0.503409	0.119749	0.429549	0.0551393	0.22491		0.24267	-0.202183	-0.275671	0.227739	0.531758	0.37253	0.448462	0.324378	0.335547	0.0470287	0.17846	0.405163	0.300614	0.0903503	27.255	26.4745	26.7161	27.5489	27.1833	27.6237	27.739	27.9326	27.8446	27.5779	27.2564	27.7514	27.3192	26.9218	27.8443	27.7103	26.7612	27.2472	26.6906
AT1G24560	0	golgi	Protein	21	17.054	323.31																					-0.162774	0.541851	-0.0368072	0.901471
AT1G24610	0	mitochondrion	Protein	2	36.019	4.11											0.440197	0.219569	0.421012				0.407613				0.0965355	0.779034	-0.144826	0.616155	20.5708			20.7965			21.1925	20.8952			20.9525	21.0581						20.6397
AT1G25230	0	extracellular	Protein	11	20.491	190.23				0.00330796	0.0254938	0.970903	0.975874	0.959061	0.972936		0.728267	0.820338	0.874606	0.738104	0.425834	0.423322	0.0272591	0.115931	0.019386	0.443274	-0.158598	0.480549	-0.340751	0.0541209	22.1293	22.9238	21.9258	20.5076	21.3986		22.1191	22.3269			21.8488	21.6997	21.692	21.94	21.496	21.7766	22.7889	20.8948	22.311
AT1G25350	0	cytosol	Protein	9	51.002	99.506				0.659019	0.786761	0.0610091	0.362242	0.264778	0.473162		0.0132166	-0.757355	-0.514646	0.416201	0.495382	0.968962	0.0345979	0.246194	0.228869	0.259514	-0.124108	0.511171	-0.0139148	0.952986	23.5221		23.2045	24.0476	24.0215	24.2422	24.3916	24.9549	25.0252	24.0113	23.6319	24.3924	23.8121	23.4383	24.4374	24.025	23.1234	24.2107	23.5727
AT1G25490	0	plasma membrane	Protein	11	43.358	100.85				0.00731781	0.0423254	0.25267	0.520358	0.142544	0.339364		0.72198	0.0423516	-0.0108828	0.804469	1.0979	0.139124	0.920436	0.975997	0.0668496	0.0735839	0.0861184	0.742588	0.151103	0.486727	24.0805	23.0915	24.4098	24.688	24.3094	24.6494	25.1388	25.5484	25.0053	24.7622	24.9322	25.2544	24.2427	23.8403	25.3505	24.7883	22.7842	24.3851	23.8648
AT1G26090	0	plastid	Protein	4	67.358	20.381				0.0141807	0.0652314	0.00959256	0.269049	0.345586	0.540781		0.845017	0.133285	0.18705	-0.246032	0.21455	0.0222492	0.307722	0.434925	0.0382567	0.322591	0.154537	0.634756	-0.183464	0.528173	23.4086	22.9436	22.9288	23.8553	23.6587	23.9232	23.5304	23.7515	23.9175	23.2311	23.1397	23.831	23.9733	23.747	23.9498	23.9252		24.1048	23.5679
AT1G26110	0	nucleus	Protein	7	165.68	47.248				0.767129	0.862654	0.204091	0.482769	0.436973	0.614266		-0.153811	0.151557	0.390924	-0.066542	-0.192719	0.614294	0.399029	0.0532593	0.470105	0.382619	0.297964	0.147726	0.287569	0.12936	26.3797	26.7484	26.5759	26.0799	26.3593	26.1937	26.0733	25.6965	26.096	26.1498	25.9314	25.964	26.2693	26.4311	26.1738	26.0514	26.8316	26.3237	26.538
AT1G26160	0	plastid	Protein	6	41.817	21.931											-0.312727	0.302684	0.578515	0.198756	0.424695		0.0897578				-0.0140895	0.963827	-0.164582	0.417166	22.0079			21.8412	21.8708	22.3204	21.7955	22.0588			22.1523	22.0037	21.8087	22.19	22.0033	22.0117		21.9666	22.2309
AT1G26230	0	plastid	Protein	2	20.742	18.552																					0.051326		-0.0529726	0.900007
AT1G26340	0	plastid	Protein	27	59.384	323.31																					-0.0877476	0.764064	-0.319397	0.119948			23.1644	21.564															21.9499
AT1G26460	0	mitochondrion	Protein	2	76.5	24.932				0.0910704	0.220305	0.0611148	0.361412	0.215951	0.421735		0.844486	-0.532831	-0.463674	0.892794	1.39783	0.0686507	0.404514	0.477667	0.135881	0.0316423	0.168434	0.446031	0.0534697	0.826857	21.5312		21.0759	22.2145	21.5703	23.6509	23.1073	23.6259	23.9692	22.3211	22.0653	23.0555	21.9183	21.4718	23.6393	21.9741	20.7731	21.6954	20.9665
AT1G26470	0	nucleus	Protein	2	52.589	7.9025																					-0.0210532	0.950013	0.0427475	0.878725																			20.8521
AT1G26550	0	nucleus	Protein	3	38.241	23.605				0.00172168	0.0166731	0.0744022	0.386445	0.259896	0.467844		0.887596	0.24505	0.0823595	0.066291	0.404395	0.0234011	0.313008	0.71541	0.712832	0.022668	-0.0489304	0.852857	-0.160329	0.406184	23.8755	24.1745	24.0402	24.1142	24.2329	24.3608	24.7716	25.0386	25.0674	24.9445	24.7552	24.3113	24.5981	24.5953	24.5647	24.6966	24.5881	24.6445
AT1G26560	0	vacuole	Protein	8	91.246	49.374				0.0546161	0.155352	0.183707	0.465192	0.447412	0.622993		-0.397181	-0.283019	0.34989	-0.413174	-0.387323	0.29141	0.121039	0.302765	0.223417	0.0124842	-0.0886106	0.784184	-0.113505	0.6842	22.8999	23.4269	23.402	23.5534	23.3754	22.8147	23.1199	22.7726	22.7827	22.7173	22.5024	23.193	22.9761	23.4244	23.1718	22.7207	23.3873	23.3458	23.1867
AT1G26570	0	extracellular	Protein	14	65.493	163.91																					0.140134		-0.289601	0.360194
AT1G26630	1	cytosol	Protein	7	49.908	41.455				0.00848238	0.0467643	0.320417	0.565385	0.894925	0.93228		-0.919325	-0.183889	-0.101037	-0.195124	-0.789438	0.186482	0.526531	0.552588	0.316193	0.039735	-0.125384	0.305854	0.0743092	0.554187	27.9688	28.5445	28.2616	27.7501	28.1664	27.8968	27.7094	27.5543	27.8252	27.9091	27.9492	27.5281	28.0252	27.9943	27.3479	27.7646	27.9876	27.6285	28.1207
AT1G26640	0	cytosol	Protein	10	63.66	146.27													-0.304411								-0.269685	0.353037	-0.315181	0.223808				21.7741			21.9886	22.1673	22.2391										21.8527
AT1G26660	0	cytosol	Protein	4	28.695	16.13												0.488109									0.305676	0.212392	-0.0944803	0.74252							21.1009			20.9037
AT1G26850	0	golgi	Protein	2	15.22	9.0551																					0.149543	0.283296	0.0125021	0.947839															21.5039
AT1G26940	0	extracellular	Protein	7	70.234	54.425																					-0.466767	0.108115	-0.62196	0.0145925																	23.3901
AT1G27020	1	cytosol	Protein	3	15.209	7.9884				0.0226143	0.0878317	0.061538	0.362459	0.0147144	0.135419		-0.156737	0.0466407	0.0740204	0.741978	1.09764	0.593338	0.911936	0.841375	0.0876048	0.00492937	-0.2201	0.447939	0.071827	0.822591	24.8243	24.285	24.6469	25.12	25.2006	25.2839	25.3781	25.6294	24.6417	25.3842	25.7663	25.5138	24.2037	24.0474	25.4637	24.9009	23.9962	24.3897	24.1653
AT1G27030	0	cytosol	Protein	5	14.857	28.206											0.1771	0.0983507	0.523615	0.297427	0.216301	0.296772	0.730924	0.207154		0.258804	-0.156628	0.505637	-0.271612	0.159859	22.8642	23.0771	22.6317	22.7341	22.971	23.3158	23.3769	22.6286	22.8996	22.0402	22.7629	23.0516	22.5892		22.9017	22.507	22.6816	22.0812	22.3782
AT1G27090	0	nucleus	Protein	8	58.125	16.903				0.0333836	0.111938	0.194294	0.476036	0.1393	0.336536		0.0346285	-0.125911	-0.26234	0.0269107	-0.185906	0.662273	0.148566	0.00973586	0.772419	0.313231	0.613661	0.0125981	0.767565	0.000483763	26.6479	26.6303	26.4338	26.6284	26.4802	26.5862	26.3914	26.5493	26.7493	26.5928	26.7442	26.5813	26.4592	26.4488	26.6581	26.5298	26.2717	26.6132	26.6943
AT1G27130	0	plasma membrane	Protein	3	52.971	5.0925				0.0011171	0.0122259	0.608784	0.741162	0.110793	0.301559		0.275873	0.416269	0.188152	0.256504	0.0766108	0.219358	0.0151812	0.265066	0.201712	0.142426	0.249308	0.119721	0.295521	0.03906	26.7437	27.3433	27.1419	26.5595	26.6078	26.5764	26.7412	26.5727	27.0153	26.7557	26.9803	26.6411	27.0754	26.8552	26.4968	26.8723	27.0113	27.0208	27.0395
AT1G27310	0	cytosol,nucleus	Protein	8	17.14	323.31				0.00372383	0.0276145	0.903594	0.929474	0.0819674	0.264397		0.669215	0.535562	0.528642	0.555697	0.203561	0.230298	0.118669	0.0553167	0.0294998	0.6789	-0.135105	0.471244	0.0741666	0.698333	27.0501	27.1372	27.5276	26.0532		26.2848	26.4137	26.396	26.7788	26.7421	27.1408	26.3329	26.9606	26.9317	26.5498	26.5973	27.1512	26.1799	26.2894
AT1G27385	0	mitochondrion	Protein	3	35.675	8.0709																					-0.100516	0.64592	-0.233427	0.168441														21.7029
AT1G27390	0	mitochondrion	Protein	2	17.765	13.029				0.301762	0.472295	0.395799	0.605207	0.0796351	0.259718		0.0577181	0.0433887	0.0483589	-0.24814	-0.334868	0.83383	0.836282	0.79761	0.118173	0.0134349	0.144685	0.456156	0.0328004	0.88365	25.2509	25.3295	25.472	25.075	25.2071	24.7002	24.9922	24.8559	24.9373	24.7599	25.0702	25.0308	25.5375	25.0648	25.1284	25.0188	25.2659	25.2676	25.4179
AT1G27400	0	cytosol,nucleus,plastid	Protein	2	26.427	13.235				0.917416	0.954709	0.0115292	0.271627	0.183028	0.38174		0.506048	-0.304932	-0.879182	0.219334	0.530052	0.116068	0.333529	0.0170354	0.429499	0.240693	0.166744	0.305854	-0.124159	0.435868	27.124	26.8964	26.991	27.6051	27.3192	28.3723	27.6688	27.7169	28.2957	28.5538	28.36	27.9679	27.6775	26.7542	27.9027	27.4752	26.062	27.3906	27.0397
AT1G27450	0	cytosol	Protein	4	56.801	7.3704				0.000107594	0.00239967	0.188373	0.469737	0.0918121	0.276469		0.656814	0.686548	0.411053	0.255454	0.0594173	0.0439291	0.00242178	0.13594	0.295452	0.711264	0.052331	0.719885	0.098063	0.409134	27.6515	27.8645	27.847	27.2967	27.5549	27.3188	27.2738	27.1601	27.3177	27.5376	27.9064	27.3359	27.6943	27.5422	27.2378	27.4291	27.9933	27.3067	27.6388
AT1G27530	0	golgi	Protein	15	35.079	172.21				0.023208	0.0891964	0.679313	0.790742	0.822028	0.886442		-0.0134916	0.415756	0.408267	0.288644	0.173221	0.935915	0.0987423	0.156703	0.303676	0.485691	-0.287563	0.198221	-0.336159	0.0922314	24.6471		25.0403	24.6495	24.9999	24.4693	24.1768	24.1527	24.3755	24.158	24.4705	24.5968	24.7433	24.4375	24.3866	24.8083	24.5251	24.7591
AT1G27540	0	plastid	Protein	6	35.52	36.045											0.36428		-0.556504	1.18179							-0.311639	0.139238	-0.058015	0.824961			21.2844				21.359	21.5923	21.9683					20.8803
AT1G27680	0	plastid	Protein	8	46.018	323.31																					-0.222061	0.376838	-0.652515	0.00102315
AT1G27970	1	nucleus	Protein	3	13.527	50.187				0.000581646	0.00803928	0.0200447	0.307456	0.583566	0.723622		-0.877281	-0.0666752	0.142579	-0.473466	-0.752045	0.0288458	0.757862	0.592093	0.0070844	0.024391	-0.258898	0.252931	-0.129833	0.588562	28.324	28.8575	28.931	28.3188	28.2134	27.872	27.8228	27.9283	28.06	27.9413	28.3694	27.8866	28.0675	28.462	28.4259	28.2945	28.5113	28.1458	28.5618
AT1G28110	0	extracellular	Protein	2	21.928	22.426											0.183477		-0.0628553	-0.00205017	0.122728	0.715916		0.762147		0.260125	-0.0338739	0.935622	-0.181913	0.545661	22.0433		21.9295						22.11	21.6002	22.0804		21.8751	22.0785	21.9487	21.9394	21.8451		22.09
AT1G28200	0	golgi	Protein	12	19.897	122.97				0.523747	0.677167	0.0573642	0.361751	0.120151	0.313415		-0.0313311	0.00531439	0.402021	-0.109967	-0.581205	0.918401	0.981331	0.0867892	0.358987	0.0468973	0.226737	0.242614	0.157615	0.416215	24.9263	25.3153	24.9429	23.9595	24.694	23.9449	24.3047	24.6734	24.5344	24.0173	24.5111	24.2784	24.5993	24.6092	24.743	24.6057	25.3363	24.9952	24.8829
AT1G28290	0	extracellular	Protein	2	165.43	5.2273				0.39297	0.561331	0.0484629	0.360412	0.14101	0.337895		0.390266	0.319235	-0.750395	0.486326	0.144211	0.107867	0.404978	0.0377403	0.0811201	0.730234	-0.224283	0.234146	-0.114463	0.56485	24.675	24.8779	25.2628	24.6969	24.4018	24.9427	25.4041	25.6926	25.3195	25.9946	25.9055	25.3115	24.4301	24.4531	24.9902	24.9463	23.745	25.099	24.9469
AT1G28330	0	cytosol	Protein	11	19.739	214.8											0.61849				-0.990815						0.230066	0.284225	0.331044	0.0720727			23.4261														24.7402
AT1G28350	0	cytosol	Protein	3	48.307	8.4477												-0.0884185	0.119984	0.228715				0.83739	0.516534		-0.0851159	0.803355	-0.287257	0.244964							22.9221		23.1717	23.4731	22.0572	22.6869			22.7364	22.6817
AT1G28600	0	extracellular	Protein	2	72.13	10.15												0.16251					0.338948				0.520344	0.0164605	0.222148	0.326996						21.5935	21.3451	21.3397						21.4648					21.6736
AT1G28660	0	extracellular	Protein	9	19.611	23.841				0.106976	0.244708	0.587301	0.72856	0.159443	0.356537		0.23845	0.36689	0.547081	0.0970994	-0.124634	0.484797	0.422708	0.0847189	0.525678	0.679639	0.0825499	0.742588	0.0640943	0.791026	23.4174	23.273	23.8756	22.5812	23.6221	22.4649	23.2585	22.8673	22.7735	22.6756	23.3793	22.5557	23.1277	23.045	23.3049	23.1354	23.6596	22.4614	22.7938
AT1G28670	0	extracellular	Protein	3	44.655	6.7347				0.0940581	0.224762	0.756399	0.839019	0.153005	0.351481		-0.0598071	0.167123	0.477301	0.262065	0.243907	0.795549	0.395561	0.248568	0.334443	0.516349	0.193094	0.386505	-0.0893422	0.705744	22.6237	22.6484	22.9423	22.2031	22.5577	22.225	22.1305	22.3988	21.8986	21.1482	22.4213	21.9564	22.4559	22.5888	22.3971	21.9409	22.9489	21.8007	21.8908
AT1G28680	0	plastid	Protein	2	33.232	15.425											0.374558	0.357985	-0.267715	0.256467		0.560136	0.110759	0.301677	0.329453		0.246516	0.336689	0.045282	0.883875		21.5134	22.8592	22.6861	22.3753		22.4978	22.7453	22.6032		23.1094	22.8519		22.4012	22.9389	22.7416
AT1G28960	0	mitochondrion	Protein	7	57.469	9.8965				0.342075	0.512503	0.700922	0.799464	0.00267038	0.0677953		0.205321	0.140952	-0.0425914	-0.0548155	0.0844511	0.562857	0.233453	0.819588	0.72435	0.264457	0.32514	0.14628	-0.15795	0.510479		22.2977		22.2113	22.0903	21.8664	21.8513	21.7441	21.9392		22.2459	21.8808	21.8984	22.121	21.971	21.8932	21.977	21.8812	21.8084
AT1G29040	0	plastid	Protein	2	19.759	12.22				0.814252	0.892132	0.94663	0.958016	0.286814	0.49223		-0.0275085	0.0590751	0.0345327	-0.344911	0.0634626	0.949085	0.90595	0.935752	0.191284	0.891339	-0.0896513	0.657454	-0.124776	0.480718	24.7726	25.898	25.755	25.7157	25.2293	25.2602	24.4972	24.7879	25.272	24.387	25.685	24.6091	25.5472	24.8673	25.1185	25.1817	26.1032	24.8105	25.045
AT1G29150	0	cytosol,nucleus	Protein	8	14.002	244.68											0.428016	-0.133006	0.321811	0.0870545	-0.17337	0.418208	0.85461	0.693172	0.793153		0.18091	0.311119	0.2177	0.168449	22.7559		22.402	23.9517	23.463	24.2156	23.3949	25.2344	24.9003	22.3938	22.8228	24.5488	23.2396		24.4195	24.0742
AT1G29250	0	cytosol	Protein	2	51.802	4.7694				0.00965262	0.0512948	0.198349	0.476848	0.0998279	0.287946		-0.0134931	-0.282349	0.0236366	-0.533507	-0.613948	0.957951	0.268255	0.89653	0.00290658	0.110057	0.215397	0.196196	0.346494	0.0143714	27.2663	27.3023	27.2074	26.971	27.0218	27.2129	26.693	26.9534	26.9142	26.8085	26.5141	26.7732	27.2889	27.3801	26.9282	27.0517	27.906	26.9949	27.0811
AT1G29260	0	peroxisome	Protein	2	68.863	17.023																					-0.52498	0.0167002	-0.598807	0.00226148
AT1G29350	0	nucleus	Protein	5	33.932	91.615				5.34129e-05	0.00136737	0.603964	0.739266	0.0318637	0.185452		-0.362991	-0.512694	-0.287521	-0.189869	-0.545481	0.158642	0.0221593	0.184304	0.218364	0.0173237	0.400926	0.0647679	0.511508	0.00788346	26.5795	26.9641	26.9274	26.7406	26.6238	26.5334	26.6678	26.1459	26.2502	26.6907	26.7618	26.6161	26.4083	26.6518	26.5179	26.1155	26.4232	26.4785	26.8001
AT1G29400	0	nucleus	Protein	3	13.406	9.3341																					-0.489519	0.0246449	-0.257721	0.250885		22.2094
AT1G29470	0	golgi	Protein	5	84.717	32.735				0.475516	0.634022	0.134164	0.433714	0.732361	0.823207		0.130583	0.553281	-0.80648	-0.26582	1.34176	0.882236	0.247592	0.277242	0.544567	0.0270891	-0.203436	0.225631	-0.236633	0.114255	26.9084	23.5665	25.8766	26.8482	24.6464	25.7371	26.2578	26.4882	25.7771	25.8954	27.8565	27.5181	26.2566	26.5573	26.0055	26.3747	26.1102	26.3321	25.6053
AT1G29660	0	extracellular	Protein	3	43.61	13.081				0.249124	0.41366	0.569596	0.718398	0.094394	0.280798		-0.0361117	-0.116377	0.129304	-0.192827	-0.542108	0.917765	0.555074	0.667081	0.448848	0.18405	0.107536	0.763311	0.0375763	0.917116	25.2266	25.9229	25.5542	24.9228	25.1522	24.9742	24.8251	24.5918	24.6042	24.9398	25.0491	24.8634	25.3242	25.2294	25.4255	24.4493	25.9896	25.2416	25.1127
AT1G29670	0	extracellular	Protein	2	42.033	22.117				0.481197	0.638704	0.532135	0.697435	0.010013	0.118427		0.0918103	-0.127662	0.199914	-0.189084	-0.390548	0.785967	0.623116	0.480322	0.393459	0.165586	0.147521	0.553026	-0.0658338	0.799925	27.383	28.1176	27.839	27.3608	27.4141	27.1515	27.126	26.7095	27.044	27.0221	27.5008	27.0056	27.3658	27.7184	27.4978	26.8056	28.1762	27.4686	27.8081
AT1G29700	0	plastid	Protein	5	49.679	35.191												0.396801	0.710174		-0.94379						-0.0299493	0.93822	-0.0234765	0.948024	22.2098	22.4102	22.655	21.6823			21.5408			21.8104	21.8289	21.794	22.0583			21.4382	22.8003
AT1G29810	0	mitochondrion	Protein	4	31.898	13.85																					-0.294763	0.283083	-0.34385	0.161128
AT1G29850	0	nucleus	Protein	5	21.439	16.842				0.119031	0.260541	0.348559	0.577988	0.00773093	0.10492		-0.211948	-0.131088	0.244667	-0.388088	-0.364244	0.265386	0.643037	0.408947	0.0540195	0.236349	0.0184255	0.928714	0.0135757	0.945683	26.8102	27.0188	26.91	26.5822	26.6569	25.887	25.9244	26.1	26.1473	26.0426	26.5631	26.1889	26.5912	26.5381	26.47	26.1591	27.2833	26.4997	26.4315
AT1G29880	0	cytosol	Protein	11	46.749	129.98				0.00586437	0.0367334	0.0714432	0.386765	0.677973	0.786385		0.973182	-0.00322471	-0.145913	0.46512	0.780536	0.0438867	0.990674	0.668271	0.0302319	0.0805312	-0.111511	0.579554	0.0104843	0.964828	27.6734	26.8679	27.0107	28.0451	27.7714	28.0301	28.2591	28.3837	28.3975	27.975	27.9501	28.3427	27.8761	27.6407	28.1639	28.2402	26.7859	28.204	27.5958
AT1G29900	0	plastid	Protein	7	14.574	263.98				0.0772498	0.196733	0.162259	0.452511	0.275377	0.48417		0.730308	0.157072	-0.340527	0.257574	0.398233	0.0716604	0.569614	0.295987	0.206176	0.312474	-0.120713	0.480934	0.10074	0.536493	27.9028	26.917	27.5899	28.1151	28.0044	28.228	28.3155	28.2564	28.3437	28.7418	28.3075	28.4452	28.012	27.7542	28.306	28.444	26.9949	28.1209	27.7402
AT1G29930	0	plastid	Protein	3	35.473	7.7948				0.302397	0.472536	0.572597	0.720332	0.956555	0.971733		-0.316052	-0.03518	0.197254	-0.304503	-0.120771	0.403793	0.804347	0.406432	0.193125	0.664941	0.105116	0.738497	0.190106	0.464128	32.7221	32.8318	32.3908	32.4159	32.4754	32.4134	32.3881	32.7194	32.7264	31.8223	32.4747	32.3958	32.6436	32.7316	32.3281	32.3812	32.4374	32.4935	32.5439
AT1G29980	0	plasma membrane	Protein	2	52.27	3.339																					0.182925	0.430257	0.08189	0.738341																			21.7546
AT1G29990	0	cytosol	Protein	10	90.878	219.55				0.115969	0.25806	0.411856	0.615381	0.519677	0.67689		-0.332893	0.276318	0.758069	0.553898	0.224197	0.498487	0.364842	0.206163	0.0930679	0.638151	-0.015067	0.951325	0.0407347	0.83699	24.1472	25.0838	24.9383	23.4858	24.0885	23.5865	23.7125	23.1348		23.7196	23.897	23.3448	24.0311	23.8483	23.6359	23.3728	24.8392	23.5005	24.0755
AT1G30070	0	cytosol	Protein	3	87.204	23.367				0.14443	0.292636	0.919155	0.938596	0.422678	0.603094		-0.252438	-0.0857194	-0.0760404	-0.0745855	-0.317569	0.287147	0.508766	0.782453	0.682143	0.401811	-0.363307	0.146668	-0.264416	0.282758	23.1366	22.9051	23.5556	23.2241	23.0749	22.8923	22.7998	22.7579	22.7076	23.1298	23.421	23.0124	23.0722	23.1719	23.1924	22.7747	23.8732	22.4161	22.99
AT1G30120	0	plastid	Protein	25	39.871	323.31																					0.0695648	0.808168	0.287096	0.149941
AT1G30230	1	cytosol	Protein	2	62.222	6.1437				0.84833	0.913491	0.265108	0.530757	0.426771	0.60717		-0.0704497	-0.0288632	0.27953	-0.0871253	-0.0372757	0.464611	0.858957	0.0540562	0.421994	0.829477	-0.106102	0.605035	-0.295789	0.0552904	30.3127	30.3558	30.4295	30.0785	29.9507	30.4382	30.151	30.2305	30.1379	30.2699	29.9777	29.7677	30.3858	30.4107	30.0499	30.3117	30.5065	30.0875	30.0682
AT1G30380	0	plastid	Protein	3	21.063	6.5293				0.148891	0.297581	0.899247	0.926297	0.514809	0.674127		0.204103	0.873709	0.471844	0.0142017	0.659637	0.859552	0.0320252	0.442049	0.979734	0.285042	0.0906776	0.702757	0.14043	0.487022	24.4736	25.4693	25.1266	24.2132	25.1282	25.617	24.9153	25.2868	25.7612	24.8	26.4615	24.1766	25.1737	25.3398	24.7475	25.1942	25.2001	24.2617	24.7029
AT1G30480	0	nucleus	Protein	10	14.975	141.48				0.899228	0.942444	0.820574	0.877483	0.904985	0.938774		-0.240667	0.145396	0.153777	0.0394695	-0.183863	0.421846	0.510005	0.54563	0.783551	0.730202	-0.15746	0.632439	-0.233178	0.410003	23.0316	22.9401	22.8929	23.0069		22.97	22.446	22.4934		22.9724	22.4328		22.9131	22.97	22.6548	22.7613	23.9127	22.9549	22.7726
AT1G30510	0	plastid	Protein	26	81.943	323.31				0.16966	0.322662	0.211137	0.488452	0.0354115	0.190653		-0.199124	-0.16888	-0.283701	0.388294	-0.810014	0.576011	0.510698	0.30098	0.368162	0.11093	-0.00907296	0.977827	0.122208	0.584369	25.1431	25.8295	25.5685	25.3735	25.0335	24.6001	25.0711	24.8059	24.5598	25.4361	24.8958	25.5353	24.1028	25.2831	25.2876	24.78	25.1051	24.5104	25.2665
AT1G30530	0	golgi	Protein	49	129.96	323.31				0.0196094	0.0799585	0.401282	0.609163	0.130621	0.325173		0.53578	0.0773382	-0.0501641	0.664542	0.412899	0.141222	0.655582	0.875422	0.130716	0.187536	-0.0991996	0.799606	-0.0264468	0.948983	22.4831	22.0271	22.4634	22.9632	22.7519	23.1356	22.8707	23.2881	22.9704	23.4906	23.458	23.0364	22.5292	21.6858	23.1353	22.6718	22.3085	22.9181	22.4341
AT1G30580	0	cytosol	Protein	3	40.437	11.524				0.447878	0.609312	0.0587524	0.364265	0.00456238	0.0861296		0.218987	0.127325	-0.175793	-0.0083365	-0.00105131	0.18966	0.224159	0.118041	0.788457	0.985227	0.255324	0.0774747	0.240552	0.0708801	28.6191	28.4443	28.957	28.7129	28.5748	28.7192	28.9576	28.6997	28.7929	29.2155	28.9622	28.934	28.7602	28.7436	28.725	28.8539	28.4895	28.7175	28.6384
AT1G30600	0	extracellular	Protein	4	14.856	17.855												-0.26494									-0.149057	0.685483	-0.0484706	0.899692							21.6151									21.5184
AT1G30630	0	golgi	Protein	2	69.068	11.307				0.109427	0.248001	0.906221	0.930876	0.140167	0.336697		0.313684	0.234804	0.0247962	0.0825406	0.203618	0.273318	0.313864	0.917242	0.720189	0.427957	0.106812	0.58062	-0.107703	0.545273	25.5528	24.8905	25.5389	24.9995	25.3907	25.4819	26.0407	25.5649	25.3086	25.6117	25.5278	25.5666	25.555	25.1514	25.3472	25.815	24.9268	24.969	25.6411
AT1G30690	0	cytosol	Protein	5	24.82	107.75				0.000103771	0.00236823	0.992969	0.991472	0.300096	0.50272		0.389455	0.350069	0.309477	0.429047	0.355363	0.140417	0.0048111	0.07422	0.0847883	0.146329	-0.00650639	0.982708	0.153512	0.415644	25.4043	25.6032	25.4964	25.3967	25.2451	25.155	25.2941	25.1314	25.2485	25.0882	25.4941	25.5756	25.1131	25.4036	25.3399	25.2021	24.7503	25.6369	25.3894
AT1G30720	0	extracellular	Protein	2	19.829	6.7116											0.0138469	0.167175	0.288439	0.208645	0.423485		0.659904			0.112019	-0.636705	0.0381936	-0.602375	0.0327106	22.9174						23.0719	22.5556				22.4848	22.6368	23.1117		23.08	22.3249	22.6371
AT1G30730	0	extracellular	Protein	2	44.244	4.4943				0.36756	0.536754	0.214666	0.489312	0.0711541	0.250357		0.557955	0.0927648	0.0235499	-0.28854	0.112686	0.0856435	0.76972	0.907955	0.287419	0.552689	-0.0387015	0.932841	-0.0900916	0.813847	24.5839	24.3897	24.5183	24.9377	24.858	24.7589	24.7022	24.2777	24.8516	24.3611	24.4113	24.7001	25.2784	25.1198	24.7655	25.0776	25.4109	24.694	25.0173
AT1G30760	0	extracellular	Protein	11	25.132	323.31																					-0.230667	0.346588	-0.489576	0.0146747												20.7747							20.9977
AT1G30820	0	endoplasmic reticulum	Protein	2	36.475	5.1787				0.190765	0.349696	0.69719	0.797679	0.240074	0.445786		0.441298	-0.0464168	-0.10693	0.379098	0.469498	0.477344	0.89059	0.803449	0.26706	0.224351	0.504084	0.00861565	0.397349	0.0243694	22.4495	21.0975		22.2325	21.9672	22.4576	22.7176	22.1878	22.2525	23.3302	22.1534	22.6268	22.1927	22.0275	23.0367	22.8895		22.501	21.8467
AT1G30870	0	extracellular	Protein	5	13.206	224.5				0.465961	0.626102	0.668601	0.78385	0.631153	0.75375		-0.22058	0.00163513	0.0363229	0.148349	-0.605079	0.677988	0.997121	0.906572	0.468616	0.225773	-0.0528501	0.864167	0.0330631	0.908508		25.35	24.3096	23.4074	24.3369	23.3604	24.0842	24.1318	23.981		24.2631	23.9187	23.786	23.7253	24.2715	23.8923	24.5247	24.3813	24.7279
AT1G30910	0	plastid	Protein	4	42.318	20.905				0.812044	0.890707	0.879543	0.912383	0.00150818	0.0510527		0.0493037	-0.011931	0.130666	-0.134746	-0.152782	0.900467	0.928592	0.569228	0.235135	0.305161	-0.188336	0.453492	-0.239516	0.269812	23.8287	24.4672	24.1766	23.5965	23.6098	23.1442	23.5275	23.2266	23.5314	23.4821	23.8309	23.7301	23.84	23.7432	23.6378	23.5223	24.2074	23.8472	23.9356
AT1G31070	0	cytosol	Protein	6	35.671	74.015				0.741915	0.845278	0.17382	0.459103	0.911894	0.94163		0.532316	-0.336967	-0.143624	0.075491	0.05588	0.121642	0.100191	0.615411	0.800878	0.63027	-0.119639	0.645572	-0.00513765	0.985085		22.3092		22.686	22.9344	22.9889	23.3141	22.8428	23.0881	22.9986	22.6096	23.1684	22.3163	22.7385	23.4769	22.9735		22.9088	22.5869
AT1G31160	0	plastid	Protein	4	50.094	21.565				0.0260325	0.0957997	0.0486567	0.360942	0.19111	0.393579		-0.462078	-0.209318	0.43807	-0.412268	-0.998706	0.0987513	0.611908	0.180251	0.0984422	0.0319166	0.192612	0.457236	0.170172	0.479887	25.3467	25.9679	25.5976	25.126	25.0417		24.63	24.8612	24.8227	24.4953		24.6078	25.2458	25.3226	25.2653	24.7963	26.1635	25.544	25.2687
AT1G31180	0	plastid	Protein	2	36.612	3.6078				0.00425843	0.0299208	0.277787	0.540344	0.534638	0.684867		0.323	0.35373	0.248375	-0.048485	0.114511	0.0293031	0.0373038	0.16756	0.634869	0.57704	-0.135014	0.497908	-0.0469903	0.827841	27.714	27.8642	27.828	27.3857	27.8252	27.519	27.418	27.3993	27.5627	27.8074	28.0508	27.4216	27.8635	27.8469	27.7576	27.8154	28.3184	27.7262	27.8212
AT1G31190	0	plastid	Protein	23	44.471	294.38				0.238448	0.40554	0.127715	0.43282	0.0100163	0.117992		0.414034	0.190984	-0.123103	-0.132194	0.0911143	0.152557	0.149123	0.310716	0.256971	0.607326	0.240517	0.393504	0.229949	0.36329	24.4581	24.8617	24.3594	24.4705	24.564	24.4312	24.3313	24.1576	24.5153	24.5866	24.5	24.2425	24.5499	24.6538	24.298	24.4322	24.7548	24.8124	24.4389
AT1G31220	0	plastid	Protein	3	88.544	13.152											-0.564024	0.0937119	0.0739905		0.251036	0.112146		0.798564		0.40347	-0.544368	0.0148504	-0.0755946	0.795191		22.5374		22.1767				21.8755		21.5276	22.2301	21.9487	21.9544	21.9836	21.8493	22.1733	21.5218	22.011	21.9473
AT1G31230	0	plastid	Protein	9	32.602	104.56				0.0424158	0.131168	0.109874	0.419689	0.158629	0.355527		0.722878	-0.21341	-0.394075	1.10124	1.771	0.19499	0.706619	0.530356	0.0672409	0.103862	0.21224	0.196329	0.0294866	0.88735	24.656	23.5566	23.9052	25.4874	24.8086	25.7061	25.8881	26.2977	26.0044	25.3915	25.2084	25.8807	24.5028	23.854	26.0453	24.9375	21.4009	24.8354	23.8253
AT1G31330	0	plastid	Protein	7	61.189	39.48				0.289121	0.458358	0.288238	0.545892	0.0738217	0.252503		-0.125427	-0.202709	-0.471662	0.150164	0.114724	0.694947	0.4442	0.0401764	0.310002	0.589357	0.249535	0.270585	0.219132	0.307457	27.2978	28.1372	27.0501	27.6834	27.1451	27.5619	27.6444	27.7914	27.8022	27.4682	27.4605	28.1694	27.1515	27.3731	27.5746	27.5098	27.3288	28.1037	27.7193
AT1G31440	0	plasma membrane	Protein	9	58.912	35.303																					0.319546	0.155998	0.144411	0.552928		24.2415	24.1063											23.7459	23.8404
AT1G31800	0	plastid	Protein	4	60.191	10.571				0.150072	0.299129	0.267859	0.532644	0.322488	0.521255		-0.288551	-0.091206	0.29579	0.555072	0.761446	0.00748214	0.85999	0.283889	0.112349	0.202834	-0.362892	0.126866	-0.373141	0.081538	21.9623			22.0413		21.9931	22.2913	22.8306	22.4188	21.9677	21.7693	22.3623	21.3318			21.9842		21.7341
AT1G31812	0	cytosol	Protein	7	65.728	26.248				0.317809	0.488579	0.078457	0.392952	0.469485	0.640108		-0.348403	0.327084	0.395294	-0.38847	-0.700199	0.417751	0.118009	0.267379	0.11611	0.123673	-0.00412147	0.987502	-0.0855181	0.64745	28.5764	29.6393	29.0854	27.9617	28.2856	28.1472	27.9882	28.3836	27.8332	28.3405	28.3463	27.804	29.0659	28.8942	28.23	28.4111	29.6649	28.6444	29.1558
AT1G31860	0	plastid	Protein	10	38.339	62.28				2.45847e-07	1.68319e-05	0.0117463	0.270257	0.055445	0.225844		-0.0335007	0.353901	0.616458	0.617853	0.68866	0.761989	0.0196414	0.0105704	0.00412819	0.0164738	0.0249478	0.915181	-0.0716685	0.693431	24.1105	24.2151	24.2312	24.2895	24.2879	24.1896	24.141	23.9271	24.1608	23.9534	24.2869	23.932	24.1803	24.3242	24.0728	24.2487	23.5377	24.3656	24.1838
AT1G31910	0	peroxisome	Protein	7	35.192	36.172				0.00619676	0.0379278	0.166152	0.453492	0.62702	0.75125		0.679015	0.0627257	-0.102658	0.743411	0.570208	0.286743	0.811989	0.514199	0.0493629	0.109561	-0.32974	0.0435359	-0.362999	0.0131506	22.3959			23.235	23.1705	23.3142	23.0028	23.8474		23.5687	23.6658	23.3444	22.8244	22.7595	22.5616	23.5626	23.1671	23.2091
AT1G32060	0	plastid	Protein	4	55.991	35.933				0.932452	0.965238	0.151954	0.450207	9.68932e-05	0.0129705		-0.19611	0.172494	0.154772	-0.0768295	-0.0771919	0.166954	0.131659	0.230984	0.654451	0.361626	-0.377611	0.0528014	-0.162821	0.43354	30.4955	30.9017	30.5448	30.324	30.5779	30.1962	30.3306	30.2495	30.2005	30.319	30.1688	30.278	30.5358	30.7001	30.2318	30.4588	30.8835	30.7844	30.9772
AT1G32070	0	plastid	Protein	6	20.4	44.194													0.317535	0.235848							-0.121292	0.581542	-0.155981	0.41182		22.7192	23.1369							22.2703				22.2825
AT1G32130	0	nucleus	Protein	15	43.847	260.39											0.210498	-0.164624	-0.320029	0.0914901	-0.0062836		0.52242	0.146966	0.717778	0.980911	0.248415	0.138222	0.102231	0.582286	22.0103	22.2551	21.9048	22.1043	21.6959	21.9182	22.1818	22.2848	22.0381	22.0328	22.7745	22.1718	21.8702	21.7328				21.9351	22.0171
AT1G32160	0	plastid	Protein	9	40.445	90.936				0.00373499	0.0276276	0.500091	0.677135	0.688046	0.793381		-0.125547	-0.784443	-0.422103	-0.355008	-0.239438	0.712404	0.00286603	0.260891	0.14385	0.34234	-0.00260831	0.993025	-0.161986	0.369254	23.7941	23.3193	22.8093	23.9232		24.3077	24.0132	23.8348	24.3726	23.4953	22.8619	23.8918	23.7358	23.492	23.2614	23.9999	23.2528	23.8145
AT1G32200	0	plastid	Protein	3	32.17	6.7734				0.00127856	0.0135887	0.0985062	0.406874	0.0531775	0.221824		0.048543	-0.0815147	-0.273531	-0.273488	-0.428077	0.735689	0.515586	0.1226	0.0165341	0.0179667	-0.134613	0.548688	-0.0667969	0.773422	27.146	26.9596	27.271	27.1183	27.0801	26.8304	26.9356	26.8802	26.8975	27.4062	26.8961	27.2227	26.976	27.247	27.118	26.943	27.1995	27.2283	27.3619
AT1G32220	0	plastid	Protein	19	99.403	253.16											-0.27989										-0.238392	0.346283	-0.309065	0.15727	22.0302	23.9231	23.3048										22.4622			21.7327		22.2128	23.5321
AT1G32330	0	nucleus	Protein	10	24.173	109.62																					-0.0636053	0.861366	0.105641	0.729167																			22.1411
AT1G32440	0	plastid	Protein	2	17.15	15.926				0.324725	0.495332	0.68458	0.793423	0.326957	0.524449		0.0942537	-0.0664113	-0.305192	-0.164886	-0.00889645	0.693756	0.72459	0.120977	0.356619	0.97284	0.0343053	0.913964	0.102122	0.673835	23.9771	23.3604	23.6991	24.244	23.9747	23.79	24.5024	24.2322	24.2242	24.317	24.0174	24.213	24.0403	23.8629	24.3394	24.4103	23.2455	24.23	23.8197
AT1G32470	0	mitochondrion	Protein	2	58.291	7.1083				0.0702394	0.183483	0.157099	0.450055	0.0139639	0.131806		-0.483043	-0.0419006	0.418483	-0.661718	-0.791717	0.415048	0.871589	0.141645	0.0971469	0.0865726	0.0890457	0.694058	0.0355079	0.88013	27.2724	28.4864	28.0076	27.728	27.3434	26.8306	27.2178	26.9805	26.4885	27.2338	26.9905	27.1766	27.3063	27.6389	27.0453	26.5057	28.3799	27.4168	28.621
AT1G32500	0	plastid	Protein	6	49.258	21.449				0.0603037	0.166699	0.68151	0.792047	0.854782	0.906168		0.214416	0.0648912	0.519942	0.101253	0.14709	0.595964	0.568986	0.0903308	0.404489	0.536449	0.0813549	0.632701	0.10015	0.507024	25.3059	25.1992	25.0931	25.4218	25.4884	25.1903	25.3748	25.1726	25.5484	24.5054	24.9549	25.2085	25.2899	25.6202	25.4106	25.2929	24.9303	25.6406	25.4333
AT1G32550	0	plastid	Protein	8	66.845	20.36				0.0724142	0.1875	0.650298	0.771917	0.825338	0.888385		-0.410749	0.0511703	-0.0429521	-0.44453	-0.527848	0.289529	0.890031	0.858318	0.0687769	0.283477	-0.141965	0.369719	-0.253745	0.0466943	25.2984	25.4014	24.4201	24.8114	25.0727	25.2441	24.5851	23.8332	24.6602	25.0053	24.7447	24.5938	25.2495	25.2912	24.8277	24.8963	26.2103	25.175	25.4154
AT1G32580	0	mitochondrion	Protein	13	10.386	188.65												0.282471		0.110304							-0.326306	0.104049	-0.409633	0.0214353				23.773			23.2957			23.5349		23.5095			23.5699		23.3798
AT1G32790	1	nucleus	Protein	8	31.667	34.641											-1.58414		-0.663637		0.208996			0.254234			0.236914	0.240666	0.173398	0.385042	22.4069			22.532				22.751	21.5647		22.3034							21.7094
AT1G32900	0	plastid	Protein	8	54.409	72.495				0.0780453	0.198416	0.707553	0.802365	0.0526008	0.220983		0.461221	0.304071	0.273423	-0.136038	0.383859	0.203955	0.281198	0.590117	0.631727	0.044091	-0.284564		-0.449699	0.129712	24.8059	24.1478	24.9069	25.2017	25.0179	25.0143	25.019	24.4997	23.5596	25.1656	25.7078	24.7483	24.5847	24.5346	25.3189	25.051	24.2677	24.5088	24.1932
AT1G32990	0	plastid	Protein	32	44.463	323.31				0.154715	0.305283	0.833747	0.885781	0.00694248	0.100224		0.130391	0.2652	0.272146	0.0499548	-0.0183834	0.544803	0.235312	0.34664	0.665216	0.944701	0.230018	0.100361	0.0648436	0.691969	29.4045	30.2201	29.9295	29.5054	29.4442	29.6467	29.4338	29.0631	29.7029	29.5067	29.8001	29.2088	29.638	29.8601	29.6222	29.3335	30.5608	29.8741	30.1282
AT1G33040	0	nucleus	Protein	3	28.52	33.596				0.00274731	0.02222	0.0404208	0.346044	0.183977	0.382907		-0.873335	-0.271712	0.187656	-0.184319	-0.632743	0.0552789	0.296342	0.339939	0.248221	0.0301813	0.174014	0.392088	0.0881036	0.677147	25.3695	26.8217	25.9916	25.3921	25.3055	25.412	25.0115	24.9765	25.0319	25.0005	25.1952	24.9517	25.5484	25.3453	24.9859	25.0588	25.8606	25.1825	25.7424
AT1G33140	0	cytosol	Protein	4	56.327	13.041				0.0988813	0.232328	0.169245	0.45394	0.382097	0.566319		0.491992	-0.21906	-0.155869	0.341534	0.781953	0.249987	0.366431	0.487582	0.0669603	0.17826	0.148062	0.225351	0.12312	0.292238	29.9324	29.0465	29.1066	30.4127	29.956	30.4888	30.5743	30.5449	30.4345	30.1733	30.1568	30.503	29.9783	29.6553	30.2119	30.2147	28.1857	30.3009	29.8075
AT1G33240	0	nucleus	Protein	5	45.867	34.085																					-0.0252521	0.929708	0.567625	0.000518968
AT1G33330	0	mitochondrion	Protein	20	50.421	263.12											0.342934	-0.249613					0.484902				-0.405011	0.0373153	-0.405434	0.0200043				22.9099		22.4454	23.2019			22.6777	22.8512	22.917				22.6799
AT1G33590	0	extracellular	Protein	3	31.978	39.179				0.588221	0.728227	0.477528	0.664299	0.134783	0.330505		0.041174	0.109533	0.448903	-0.128639	-0.156842	0.89173	0.650985	0.08272	0.220728	0.686466	0.314792	0.111724	-0.0246791	0.927015	29.1718	29.833	29.4217	28.9263	29.3424	28.7396	28.8153	28.6131	28.8005	28.5664	29.0085	28.6472	29.1167	29.2411	29.2564	28.8974	30.2042	29.0604	29.2993
AT1G33600	0	extracellular	Protein	2	54.524	2.4617				0.210789	0.37451	0.475428	0.662316	0.000785346	0.0355822		0.235211	0.0923423	0.33555	-0.100485	-0.022467	0.309523	0.611998	0.184563	0.577384	0.890523	0.461376	0.0447907	0.311871	0.162012	26.0701	26.5216	26.219	26.1614	26.2873	25.7125	25.7962	25.8025	25.9831	25.5703	26.073	26.0494	26.1926	26.2588	26.2987	25.7123	26.7534	26.3104	26.5339
AT1G33610	0	extracellular	Protein	7	62.614	83.867				0.577722	0.718856	0.166472	0.453105	0.173968	0.372879		0.177726	0.111029	0.990238	-0.426618	-0.322865	0.634534	0.751912	0.183258	0.286855	0.542369	0.357941	0.283188	0.296712	0.356458	23.3568	22.8418	22.5679	22.0097	22.9895		22.2428	22.3845			22.5893	21.6543	23.0607	22.7709	23.513	22.5996	24.3605	22.4197	23.5457
AT1G33680	0	nucleus	Protein	2	17.897	34.602				0.118116	0.259891	0.368436	0.586193	0.690473	0.794004		-0.0374277	0.0898843	-0.0644618	-0.336519	-0.217055	0.792647	0.68825	0.623485	0.0959921	0.0969515	0.260651	0.337908	0.207988	0.429016	24.137	24.2296	24.4851	23.9875	24.024	24.4448	24.2668	23.8317	24.4114	24.2332	23.8911	24.2194	24.7289	24.3233	24.0375	24.6302	24.2564	24.1608	24.2268
AT1G33780	0	plastid	Protein	5	52.824	23.289											0.429099	0.194418	-0.0402891	0.181649				0.904177	0.486838		0.160128	0.273927	0.00435923	0.981515	23.2862					23.6449			23.0735	23.8838			23.1829	23.6125	23.07	23.3547	23.7768	23.8193
AT1G33790	0	cytosol	Protein	3	20.377	95.613				0.0326454	0.110342	0.310445	0.55918	0.811537	0.879638		0.099124	0.0646	0.320569	0.0813337	0.758468	0.675837	0.817155	0.070576	0.651222	0.20246	0.0300206	0.945375	-0.109692	0.755589	22.5163	22.8157	22.7059	22.9972	22.7355	23.2443	22.3713	23.1988	22.6332	22.7221	22.8023	22.3606		23.1154	22.7984	22.508		22.6253
AT1G33810	0	plastid	Protein	2	26.024	11.694				0.454094	0.615494	0.117538	0.428401	0.0643012	0.238198		-0.0219559	-0.357706	0.455937	-0.246527	-0.213708	0.941863	0.0686848	0.0437379	0.174172	0.501047	0.0950567	0.707344	0.0884815	0.707713	27.1555	27.3668	27.0484	26.8429	27.0796	26.9287	26.7219	27.022	26.7532	26.2908	26.626	26.4392	26.9583	27.178	26.6449	26.7699	27.8194	27.027	26.9294
AT1G33811	0	extracellular	Protein	3	38.951	11.692				0.131343	0.275214	0.518877	0.68864	0.00557371	0.0922167		0.370929	0.09107	0.229854	0.0333924	-0.0688179	0.113938	0.489376	0.453285	0.803499	0.677729	0.191755	0.447355	-0.0349435	0.903284	26.2613	26.4615	26.235	26.2365	26.2295	26.1411	26.1715	26.2579	26.4712	25.8923	26.5012	26.0846	26.4245	26.6591	26.3727	26.1328	26.9475	26.5825	26.8734
AT1G34000	0	plastid	Protein	9	22.78	96.137				0.112748	0.253964	0.242988	0.512974	0.000439886	0.0287881		0.00039486	0.094116	0.63314	-0.0393076	0.134945	0.998383	0.713394	0.0478129	0.660694	0.663107	0.287455	0.255053	0.298882	0.193092	26.3901	26.7792	26.4108	26.0123	26.4479	25.7623	25.527	25.688	25.821	25.6744	25.6853	25.5342	26.3146	26.3808	26.1139	26.0287	27.1927	26.5534	26.5022
AT1G34220	0	nucleus	Protein	19	22.017	323.31												-0.191216									0.121525	0.648841	0.26079	0.222636							21.804		21.7967		21.9451	21.9724
AT1G34430	0	plastid	Protein	2	74.212	2.6407				0.471151	0.630486	0.195799	0.476551	0.00193933	0.0559934		0.342532	0.0187859	0.134606	-0.119411	-0.125364	0.206099	0.902279	0.299408	0.330704	0.291052	-0.0522829	0.780317	-0.114071	0.444522	28.2976	28.5673	28.4067	28.0871	28.2014	28.3031	27.8688	28.0845	28.3	27.8495	28.1709	27.9543	28.4215	28.5482	28.1449	28.2334	28.5058	28.5358	28.6107
AT1G34510	0	extracellular	Protein	2	27.646	18.852				0.876631	0.928346	0.0808101	0.395325	0.614021	0.744153		-0.0237236	0.29879	0.519303	-0.313715	-0.583439	0.941611	0.200914	0.123014	0.276408	0.168226	-0.0200234	0.965268	0.0486183	0.895901	24.1837	25.3759	24.7765	24.1292	24.7512	24.2507	24.3643	24.0342	24.2987	23.5844	24.3074	23.9772	24.7042	25.0411	24.3557	24.0863	24.9819	24.6728	24.9563
AT1G35160	0	cytosol	Protein	27	51.741	323.31				0.187654	0.346365	0.404477	0.609925	0.74675	0.832391		0.384382	-0.0661266	0.0121003	0.377856	-0.0362579	0.203632	0.735553	0.918018	0.0187312	0.918032	0.17943	0.335109	0.289514	0.0628176	27.3131	27.2105	27.2051	27.5222	27.2556	26.9579	27.5886	27.5889	27.4059	27.1881	27.1409	27.5013	27.3724	26.9834	27.028	27.3577	26.526	27.9658	27.4367
AT1G35340	0	plastid	Protein	12	52.47	105.01				0.0154926	0.0691064	0.12119	0.427432	0.845594	0.900641		-0.0129685	-0.46643	-0.0666209	-0.547597	0.00095427	0.933975	0.0697675	0.81378	0.0315803	0.995982	-0.276414	0.263198	-0.507106	0.0124117	23.2859	23.3788	22.9777	23.4838		23.5354	23.2065	23.3752		22.9081	23.4668		23.1977	23.3817	23.7389	23.4438	22.9213	23.0685	23.3975
AT1G35420	0	plastid	Protein	8	52.666	40.22											-0.792339			0.221191							0.159326	0.400536	0.105631	0.572089	21.8257	22.323										21.8308	21.8147						22.9589
AT1G35580	0	cytosol	Protein	7	80.438	96.719											0.175321	0.221921	0.0372313	0.526921	1.71553		0.733059				0.025185	0.919346	0.195639	0.223556		23.0732	23.4251				23.0948	24.1472				23.7573			23.3464				22.9938
AT1G35620	0	endoplasmic reticulum	Protein	5	36.392	17.456											0.056964	0.366495	-0.356142		0.11246			0.203342		0.516467	-0.0264639	0.908058	0.141442	0.377933		22.6648			22.5587	22.2519	22.6361	23.2202	22.792		22.9764	23.368		23.1497	22.796			22.7548	22.8529
AT1G35670	0	cytosol	Protein	5	15.698	184.63															-0.420151						0.0792899	0.777522	0.308565	0.121423
AT1G35680	0	plastid	Protein	9	41.697	107.27				0.000814401	0.0100739	0.660776	0.779017	0.908208	0.939801		-0.259729	-0.285231	-0.0453896	-0.334957	-0.282624	0.0598759	0.0836076	0.815997	0.00794023	0.162822	0.0411545	0.806345	-0.0993754	0.446277	27.993	27.9884	27.9757	27.9421	27.948	28.3002	27.9334	28.0014	28.3569	27.5933	27.7125	27.9494	28.215	27.9761	28.0415	27.9924	28.023	28.2184	27.7394
AT1G35720	0	peroxisome	Protein	2	53.803	2.8063				0.000584263	0.00800033	0.781389	0.854508	0.0629106	0.235117		-0.353017	-0.136669	-0.261612	-0.20657	-0.38846	0.0380004	0.400602	0.21785	0.105874	0.0802167	0.0732572	0.830494	0.175519	0.511899	29.2711	29.5744	29.2348	29.5292	29.2366	29.3018	29.687	29.5223	29.2408	29.7115	29.3981	29.5851	29.2037	29.0884	29.3784	29.3996	28.8921	29.0831	29.6901
AT1G36160	0	cytosol	Protein	2	38.854	4.2985											0.0895349	-0.00616432	-0.159508	0.60302	0.62605		0.98402	0.672072		0.414893	0.0862156	0.719957	0.0905253	0.680035				25.191			25.6048	26.345	25.2807			25.6744			25.2745			24.7964
AT1G36240	0	cytosol	Protein	5	18.665	73.662											0.0306147	-0.39886	-0.977515	0.229492	1.00603		0.536945	0.281362	0.620842		-0.015947		0					24.0816	23.666	25.1525			25.1211		23.3758		24.1406	23.4605	24.7458	24.5551	22.8233
AT1G36280	0	plastid	Protein	2	68.16	8.4953				0.458269	0.618023	0.967554	0.972839	0.504812	0.666968		0.18907	-0.0210079	0.068737	0.0728792	0.355195	0.599994	0.962652	0.876599	0.840024	0.32968	-0.0793149	0.745273	0.0463358	0.845553	21.6382		21.4742	22.1709	21.9658	21.9244	22.5438	22.6851	22.6842	21.7268	21.8958			21.7148	22.614	22.1626		21.9932	22.0561
AT1G36310	0	mitochondrion	Protein	4	68.958	6.982				0.562343	0.709314	0.0578637	0.362571	0.134023	0.32919		0.312182	0.377436	-0.533739	0.0368708	0.0985103	0.347405	0.189129	0.0034099	0.896617	0.378846	-0.0198475	0.944126	0.135254	0.49567	23.1045	22.6394	23.3418	23.11	22.9732	22.7785	23.3059	22.4684		23.7025	23.7069	23.4083	23.0526	22.6535	22.7455	23.1745	23.0571	23.2463	23.2397
AT1G36390	0	plastid	Protein	15	48.306	259.84				0.0855136	0.210319	0.045141	0.355455	0.611273	0.741738		0.817575	-0.0105527	-0.159113	0.0280226	0.236767	0.0655275	0.95208	0.317718	0.871995	0.346889	-0.00624773	0.985855	-0.183449	0.406107	24.9232	24.9618	24.1244	25.1037	25.0381	25.3802	25.0927	25.0969	25.4375	24.7915	25.2009	25.1958	25.1717	25.2023	24.7605	25.3247	24.5585	25.4581	25.4218
AT1G36730	0	cytosol	Protein	8	34.331	51.033				0.220486	0.384316	0.0293568	0.323804	0.187599	0.38907		0.299802	-0.386056	-0.193401	0.435376	0.452642	0.284552	0.269416	0.193884	0.0578902	0.0451378	0.0267979	0.913742	0.241592	0.119454	22.2998	22.1045	22.0434	22.5861	22.1877	22.8466	23.0804	23.3473	22.8941	22.5949	22.9869	22.9918	22.3272	22.1236	22.3086	22.7949	22.1689	22.946	22.258
AT1G37130	0	cytosol	Protein	6	30.194	134.25				0.51061	0.664854	0.024289	0.311004	0.199536	0.403318		0.242905	-0.992293	-0.298319	0.678416	1.02795	0.593312	0.0951525	0.573947	0.0728522	0.0574445	-0.258588	0.186924	-0.144314	0.479081	25.549	24.5555	24.1872	25.8856	25.86	26.2335	26.0505	26.6897	26.7001	25.2518	25.3556	26.2844	25.1529	24.8113	26.0747	25.8115	24.5487	25.7926	24.8123
AT1G41830	0	extracellular	Protein	4	34.751	23.664				0.945947	0.971014	0.467493	0.657168	0.109912	0.29999		0.0222719	-0.450401	-0.226697	0.316212	0.285883	0.926051	0.408514	0.564036	0.274142	0.345339	-0.000555389	0.99857	0.217083	0.233469	24.5837	24.9296	24.5995	25.3279	24.7189	25.5375	26.1371	26.3458	25.566	25.0171	25.1212	25.9661	24.7862	24.8949	25.5965	24.9294	24.6553	25.4328	25.4024
AT1G41880	0	cytosol	Protein	2	34.167	20.954				0.191097	0.350087	0.125995	0.429961	0.647804	0.765871		0.298527	-0.155246	-0.317106	0.373565	0.646409	0.310177	0.61056	0.215947	0.16693	0.129083	-0.157293	0.418105	-0.0936189	0.633865	26.2544	26.5187	25.8606	26.4685	26.2565	26.5241	26.3372	26.9478	26.5509	26.8724	26.7917	26.628	26.0106	26.1363	26.9095	26.142	24.9841	26.1913	26.437
AT1G42480	0	extracellular	Protein	9	62.834	28.534				0.0726797	0.187857	0.942832	0.954828	0.173886	0.373247		-0.276636	-0.324361	-0.0517396	-0.381153	-0.450921	0.327059	0.218804	0.907217	0.0532793	0.334899	-0.21472	0.31206	-0.193138	0.32183	22.8115	23.5446	23.1139	22.9981	22.7681		22.8464	22.3377	22.3948	22.5936	23.6025	22.8636	22.8952	23.0056		22.5661		22.747	23.2988
AT1G42550	0	cytosol	Protein	3	49.85	10.471				0.799374	0.883061	0.0249567	0.31817	0.180605	0.379374		-0.112793	-0.816368	-0.0614323	0.239346	0.587739	0.81664	0.0326102	0.8256	0.0432838	0.121253	-0.10573	0.718705	-0.0586407	0.839221		23.2398		23.196		23.7655	23.4591	23.5915	23.7166	22.7718	23.0528	23.5978	23.4458	23.0981	23.2876	23.4786	22.4711	23.3857	23.5553
AT1G42960	0	plastid	Protein	2	156.42	2.4377				0.0109933	0.0558005	0.324723	0.569571	0.65558	0.770425		-1.37961	-0.271675	-0.0100293	-0.450653	-0.805839	0.161881	0.528693	0.971282	0.0211231	0.0845529	0.0905376	0.666019	0.0750527	0.707819	27.5539	27.3294	27.5908	26.9926	27.4258	26.6782	26.9329	26.8707	26.9198	26.6284	27.0593	27.0592	27.2888	27.5039	27.4672	26.9206	28.276	27.5813	26.9198
AT1G42970	0	plastid	Protein	2	55.915	7.7541				0.273386	0.44053	0.32874	0.571848	0.000769759	0.0354209		0.0206267	-0.0779037	-0.182664	-0.156873	0.114668	0.875039	0.410963	0.248592	0.0659111	0.385958	-0.0154226	0.950821	0.559162	2.73694e-05	31.7255	31.9702	31.9273	31.834	31.9549	31.8427	31.7637	31.6265	31.8143	32.0165	31.8584	31.7132	31.7725	31.8598	31.6164	31.904	31.6589	32.1645	32.1159
AT1G43170	0	cytosol	Protein	7	24.038	144.56				0.0347361	0.114773	0.0939847	0.404066	0.379915	0.564221		0.736225	-0.220385	-0.219989	0.586763	1.16744	0.174473	0.588971	0.573802	0.0309768	0.0773299	0.174397	0.341736	0.321282	0.0325248	29.1653	27.9874	28.3923	29.9618	29.6363	29.6199	29.7775	30.1283	30.1126	29.6771	29.6344	29.9031	29.1876	29.2048	29.9666	29.6462	27.5687	29.7508	28.8019
AT1G43190	1	nucleus	Protein	31	36.203	323.31				0.181929	0.339201	0.7057	0.80119	0.101361	0.289814		0.287979	0.0126494	-0.0447278	0.126421	0.422805	0.317161	0.964028	0.899348	0.543033	0.0896314	0.118867	0.590118	0.111914	0.586618	24.0604		23.5541	23.9014	23.8086	24.4702	24.4859	24.8234	24.9733	23.7077	24.3125	24.6972	24.2799	24.0188	24.68	24.2492	23.4711	24.1518	23.907
AT1G43560	0	plastid	Protein	14	251.38	31.37				0.0947542	0.225876	0.10859	0.416945	0.123585	0.315661		-0.492089	0.306032	0.855613	0.332558	0.286063	0.209086	0.299212	0.054052	0.28192	0.52952	-0.181058	0.337908	0.0591689	0.780208	24.9898	25.7109	25.7273	24.2825	24.8412	24.5114	24.5582	24.0806		24.1963	24.5812	24.2406	24.4829	24.7803	24.1929	24.1319	25.7646	24.7167	25.3788
AT1G43670	0	cytosol	Protein	2	12.317	55.269				0.99953	0.99953	0.0413076	0.349571	0.00198526	0.0567629		-0.325791	0.140999	0.264912	-0.27349	0.193149	0.289245	0.23173	0.0649796	0.0621755	0.196583	0.257506	0.153452	0.426441	0.00532876	27.1051	26.7627	27.0746	26.9998	27.1348	26.9802	26.9681	26.7945	26.9651	26.8902	26.558	26.7698	27.3104	27.2447	26.9876	27.3232	27.504	27.268	27.1487
AT1G43690	0	cytosol	Protein	3	58.815	12.65																					-0.0583358	0.808977	-0.0176271	0.945703
AT1G43700	0	nucleus	Protein	4	44.959	36.739												-0.0013384									-0.222168	0.32224	-0.227541	0.269336							22.7108			22.6566								22.8576
AT1G43710	0	cytosol	Protein	8	31.223	47.198				0.200296	0.361096	0.353862	0.582193	0.258953	0.467289		0.160253	-0.011912	-0.263779	0.916998	0.437451	0.651825	0.983465	0.547896	0.00341037	0.398299	0.196498	0.233798	0.144467	0.375237	22.5844		22.621	23.3793	23.1403	22.6994	23.4912	24.4594	23.304	23.4838	23.212	24.1465	22.6884	22.8733	23.5497	23.1933		23.1221	22.3261
AT1G43800	0	golgi	Protein	4	48.622	13.507											-0.117505	0.722996	0.0574562	0.273885	-0.882061	0.80144	0.206221	0.846229	0.370385		0.608517	0.0652974	0.380033	0.249558	23.5876	23.1487	23.8256				22.9031	23.4276	23.4987	24.0445	24.1402	23.4142			23.1957	23.4605			23.5902
AT1G43860	0	nucleus	Protein	14	102.84	88.958																					-0.380268	0.0907355	-0.415603	0.041298							21.882			21.821
AT1G43890	1	golgi	Protein	5	60.577	39.688												-1.11548		0.362605	-0.575445						0.214198	0.297513	0.0601752	0.801268	25.2258							25.8673								24.8093
AT1G44170	0	cytosol	Protein	3	12.799	82.325															0.412915					0.27397	-0.342118	0.0620433	-0.112907	0.587471								23.3434										23.102
AT1G44446	0	plastid	Protein	4	20.568	34.454				0.0429463	0.132115	0.963977	0.9709	0.674079	0.78403		0.153954	0.0930945	0.104443	0.131697	0.237533	0.218887	0.498095	0.626691	0.306145	0.0920642	0.00534733	0.989776	-0.116815	0.691883	22.5975	22.6032		22.4504	22.5931	22.4572	22.1721	22.6151	22.565	22.7941	22.5227	22.5407	22.4936	22.5159	22.6054	22.4862	22.3937	22.5397
AT1G44575	0	plastid	Protein	8	93.874	35.899				0.11502	0.256724	0.44424	0.641632	0.107594	0.297245		-0.518342	-0.374533	-0.131318	0.00886987	0.0772375	0.188243	0.239614	0.503747	0.971333	0.711222	0.00356303	0.986806	0.202824	0.104721	24.9336	24.9144	23.6583	24.7752	24.7302	24.2961	24.2604	24.5822	24.3072	23.895	24.073	24.7212	23.8449	24.2843	24.3508	24.029	24.4543	24.9952	24.272
AT1G44790	0	peroxisome	Protein	4	17.829	43.905				0.566273	0.711224	0.098089	0.407436	0.340058	0.535833		-0.00657786	0.174534	0.374049	-0.531556	-0.335798	0.980138	0.482288	0.205241	0.0453467	0.273311	0.15924	0.445824	0.0459668	0.841774	24.4237	25.3012	25.3488	24.6822	24.9357	24.1035	24.448	24.6748	24.3198	24.5547	24.8016	24.6303	24.6059	25.3266		24.7728	25.53	24.7029	25.0939
AT1G44820	0	endoplasmic reticulum	Protein	31	47.659	323.31				0.710491	0.82285	0.79011	0.860531	0.157104	0.354537		0.165769	-0.0508965	-0.0828429	-0.0150283	-0.180165	0.477577	0.742849	0.555185	0.958361	0.30568	-0.132323	0.63257	-0.386287	0.0629536	24.7195	25.2184	24.8178	24.7428	24.973	25.022	24.9044	24.8038	25.114	24.7002	25.0238	24.7569	25.05	25.3175	24.1413	24.5839	25.5482	25.0956	25.0966
AT1G44835	0	cytosol	Protein	13	44.559	157.04				2.88478e-06	0.000136981	0.751802	0.83644	0.051541	0.220943		0.326384	0.645633	0.453749	0.463277	0.383638	0.288161	0.0138803	0.0131617	0.00688057	0.0747135	-0.0974767	0.707104	-0.225889	0.263777	22.9703	22.5761	23.4454	22.9865	22.9234	22.9821	23.5272	23.3055	23.0703	23.1913	23.4641	23.3138	23.1591	23.1905	22.8566	23.2305	22.9288	22.8551	23.4471
AT1G45000	0	cytosol,nucleus	Protein	6	48.02	95.857				0.227969	0.39363	0.762392	0.843126	0.293308	0.49815		-0.112244	0.0418571	-0.264691	-0.00217357	-0.161052	0.283293	0.847696	0.171509	0.970449	0.58755	0.00892537	0.970101	0.114477	0.476496	27.9381	27.9241	28.1998	28.1717	27.8163	27.5206	28.3864	28.1212	27.7877	28.3152	28.4934	28.4753	27.8862	27.9487	27.853	27.8875	27.2144	27.8686	28.4223
AT1G45015	0	extracellular	Protein	5	18.592	25.338				0.338546	0.509811	0.354161	0.582358	0.176653	0.374815		-0.13075	-0.106272	0.718512	0.200488	0.0255432	0.77478	0.786516	0.121848	0.376445	0.898425	0.263926	0.276221	0.166709	0.49836	23.5249	24.4625	23.3488	22.9891	22.8006	22.8061	22.8698	24.2084	23.3991	22.0839		22.4965	23.3313	23.0398	22.8892	22.8195	23.7856	22.9702	23.4224
AT1G45130	0	extracellular	Protein	4	65.463	13.404																					-0.479695	0.0707116	-0.575277	0.0146388
AT1G45145	0	cytosol	Protein	3	37.791	43.509				0.426359	0.58902	0.452941	0.648474	0.468158	0.639484		0.0229391	-0.00531647	0.449901	0.201864	-0.209475	0.954252	0.973908	0.0247397	0.374894	0.503383	-0.0244642	0.949919	-0.0768611	0.802864	27.3354	27.91	27.529	26.9223	27.5362	27.1886	27.0529	26.9775	26.9513	27.0954	27.1138	26.9873	27.2473	27.4788	26.9459	26.5372	27.9499	27.1061	27.5785
AT1G45201	0	golgi	Protein	7	44.155	61.64				0.0253594	0.0942652	0.123656	0.43199	0.20654	0.411544		-0.080843	-0.120532	0.327674	0.607406	0.549081	0.730547	0.709869	0.170082	0.0749232	0.0163899	0.00710018	0.984892	-0.0182687	0.955499	24.9903	25.0173	25.369	25.5764	25.0793	25.2914	25.4717	25.7163	25.4898	25.1565	25.2992	25.7948	24.9674	24.7452	25.4562	25.4227	24.9137	25.1803	24.7878
AT1G45230	0	plastid	Protein	2	42.231	7.2381																					-0.423851	0.0674939	-0.672378	0.000662007												22.8169
AT1G47128	0	extracellular	Protein	3	23.53	9.3818				0.0248901	0.093465	0.172434	0.456671	0.293994	0.498166		-0.533418	-0.612843	0.292761	-0.44705	-0.179986	0.0148536	0.0673775	0.418565	0.0510369	0.653257	-0.231687	0.219352	0.00298969	0.989799	29.0545	29.3315	28.8564	28.7218	29.379	29.0738	28.7514	29.0832	28.6488	28.5419	27.6728	28.3414	28.9548	29.4068	28.6715	28.6891	29.524	28.9491	28.8882
AT1G47200	0	nucleus	Protein	3	53.158	8.5448				0.112717	0.254088	0.349853	0.578181	0.0401081	0.201567		-0.0667057	-0.122416	0.193156	-0.577457	-0.578047	0.886207	0.522391	0.479327	0.119488	0.113806	-0.0764566	0.665738	-0.0453206	0.798315	26.2885	27.1626	26.3468	25.8664	26.2335	25.6631	25.8179	25.7945	25.606	25.6573	25.9483	25.3182	26.1093	26.4013	26.0107	25.7301	26.5554	26.091	26.4678
AT1G47260	0	mitochondrion	Protein	4	57.624	10.35				0.0499104	0.145915	0.464241	0.655099	0.0608212	0.229934		-0.224147	0.0244427	0.0104955	-0.294507	-0.369361	0.291085	0.895116	0.95359	0.0494848	0.185179	0.254792	0.0456779	0.280196	0.0141166	28.9064	29.5417	29.0391	28.752	28.7717	28.545	28.5435	28.3285	28.5535	28.69	28.8694	28.553	28.7866	29.0842	28.5775	28.6408	28.9902	28.5432	29.1846
AT1G47290	0	cytosol	Protein	5	28.007	38.109															-0.344481						-0.128743	0.519424	0.076643	0.703851								25.6984											26.01
AT1G47420	0	mitochondrion	Protein	5	22.229	36.06				0.0678105	0.180338	0.484764	0.670879	0.0885907	0.27348		-0.273009	-0.151881	0.0794193	-0.0664004	-0.347322	0.294675	0.242495	0.628577	0.536255	0.191634	0.0632813	0.71842	-0.0632438	0.694681	28.2677	28.6654	28.276	28.0567	28.0546	27.9285	27.905	27.8414	27.727	27.8786	27.907	27.9297	27.9482	28.0782	27.8485	27.7131	28.3917	28.1163	28.2719
AT1G47550	0	plasma membrane	Protein	6	33.71	50.618																					0.218193	0.388049	-0.176557	0.47224								22.2032
AT1G47600	0	extracellular	Protein	4	44.755	323.31				0.779544	0.869969	0.530711	0.696189	0.191392	0.393884		-0.126768	0.0956821	0.304297	-0.211878	-0.221101	0.675667	0.592173	0.220658	0.447571	0.490312	-0.341674	0.281811	-0.277541	0.363645	26.7494	27.1357	26.477	26.4575	26.7456	26.4185	26.7893	26.3322	26.4851	25.7578	26.1845	26.6192	27.0083	27.198	26.3395	26.522	27.3044	26.7831	27.1522
AT1G47710	0	cytosol	Protein	5	15.491	38.457				0.000340129	0.00532628	0.840499	0.890384	0.766822	0.848344		0.403251	0.305353	0.290386	0.234955	0.15607	0.148556	0.0417008	0.10908	0.0079194	0.28388	-0.108537	0.569768	-0.176042	0.271056	25.5828	25.595	25.751	25.4644	25.6107	25.2593	25.7485	25.655	25.5993	25.0944	25.7303	25.7137	25.7293	25.6589	25.637	25.6369	25.7346	25.7811	25.6508
AT1G47960	0	extracellular	Protein	2	81.443	5.9078				0.191381	0.350172	0.317204	0.562751	0.0768511	0.256897		-0.65177	-0.0118073	0.336492	-0.577778	-0.194435	0.0952753	0.984142	0.337754	0.0343561	0.617162	0.182182	0.457127	0.143348	0.545661	23.4376	24.3386	23.6193	23.0965	23.6664	22.6629	23.0108	21.7254	22.369	22.5196		23.0996	23.414	23.6043	22.9761	22.7365	24.2954	22.9561	23.3876
AT1G48030	0	mitochondrion	Protein	14	13.122	266.86				0.0141352	0.065226	0.00700476	0.264475	0.281301	0.487887		0.565786	0.0391666	-0.00821446	-0.0664795	0.180779	0.0191206	0.535922	0.937997	0.384466	0.286859	0.167351	0.405446	0.39733	0.0118359	29.3334	29.0118	29.0331	29.2131	29.4647	29.3778	29.2795	29.3181	29.4748	29.3916	29.0223	29.2761	29.3869	29.5266	29.2866	29.5729	29.2068	29.5334	29.346
AT1G48050	0	nucleus	Protein	4	23.591	7.888																					0.0715465	0.831102	-0.2141	0.391833
AT1G48110	0	nucleus	Protein	8	44.118	39.504											-0.224092	0.318601	0.0685103	-0.396045	-0.255553	0.45653		0.780752	0.0234442	0.0592959	0.38772	0.154575	0.56034	0.0172237	22.8529			22.6333			22.2581		22.4449		22.3249	22.3018	22.55		22.8703	22.6604		22.3357	22.4594
AT1G48200	0	mitochondrion	Protein	9	50.966	208.09											-0.211047	-0.684835		-0.0341762	0.0914933	0.417169			0.904517	0.868647	0.131361	0.610321	0.172362	0.44646	23.1744	23.4175	23.4783	22.799	23.1468	22.4526								23.2272	22.9552	22.4115			23.1193
AT1G48320	0	peroxisome	Protein	4	19.134	167.73				0.00163635	0.0161118	0.414005	0.616403	0.825639	0.888384		0.581528	0.0123148	0.338427	0.287515	0.334964	0.134541	0.923524	0.0209757	0.115066	0.133385	-0.128131	0.631879	0.127803	0.598502	24.4623	24.6952	24.0338	24.3857	24.593	24.6054	24.6175	24.8123	24.6194	24.3867	24.2992	24.2418	24.2455	24.4956	24.5482	24.5796	24.0732	24.7215	24.8278
AT1G48350	0	plastid	Protein	15	30.065	300.17				0.61497	0.75061	0.168137	0.452205	0.646618	0.765389		0.0958435	-0.697355	-0.19312	0.0402277	0.40124	0.791599	0.0162575	0.692121	0.814416	0.193733	0.147963	0.23252	0.0665194	0.617983	25.6552	25.317	25.5556	25.7676	25.9768	26.4028	25.7821	26.6637	26.4326	26.1008	24.9696	25.2885	25.9829	25.7359	25.4243	26.0115	25.4533	25.7766	25.5682
AT1G48410	0	nucleus	Protein	2	41.908	6.8407																					-0.0636388	0.746732	-0.219608	0.12385							22.9327
AT1G48420	0	plastid	Protein	14	28.106	323.31				0.0146841	0.06661	0.18805	0.470126	0.424929	0.606013		0.481968	-0.0691496	0.0979259	0.146631	0.269692	0.0820004	0.326587	0.649267	0.276828	0.060649	-0.277534	0.0602243	-0.46608	0.000252961	26.1799	25.9488	26.0329	26.1776	26.4741	26.2518	26.4399	26.3481	26.5805	25.8289	26.1212	26.553	26.4761	26.3634	26.1411	26.4522	26.3022	26.4125	26.1453
AT1G48520	0	plastid	Protein	3	100.06	9.62				0.0106821	0.0547878	0.6111	0.742446	0.906411	0.938931		0.21307	0.196775	0.122929	-0.0179439	0.177975	0.185091	0.00618851	0.153702	0.850529	0.33013	0.214434	0.229899	-0.0457886	0.830586	26.6374	26.9425	26.5385	26.3578	26.6911	26.5401	26.5349	26.6656	26.5769	26.5842	26.7717	26.757	26.8148	26.5645	26.6572	26.6883	26.2706	26.7069	26.8065
AT1G48600	0	cytosol	Protein	9	42.639	94.115				0.574281	0.717303	0.420881	0.621301	0.0173974	0.143516		0.140607	0.0438297	-0.263661	0.248678	0.0732158	0.426651	0.84997	0.170976	0.0883901	0.779248	0.0452591	0.883322	0.131267	0.586641	27.3039	26.9855	27.2611	27.4045	27.1254	26.9281	27.5436	27.3568	27.3783	27.3662	27.2944	27.617	27.1166	26.9585	27.1615	27.3335	26.138	27.1162	26.9935
AT1G48620	0	nucleus	Protein	2	10.67	42.579													-0.535873		0.792603						0.257155	0.209069	0.361454	0.0422322	21.8987						21.5503			21.8925				21.4071					22.1891
AT1G48630	1	cytosol	Protein	4	22.326	27.221				0.737903	0.842337	0.449324	0.646438	0.552633	0.6994		0.0710584	0.159018	-0.326967	0.12943	0.124696	0.726891	0.331174	0.0509908	0.0954524	0.74503	0.0999709	0.662989	0.555559	0.000439063	27.2385	27.6055	27.3155	27.6141	27.0679	27.0016	27.4917	27.2713	27.2431	27.6813	27.835	27.7086	27.3006	27.257	27.2258	27.2499	26.3126	27.2215	27.8333
AT1G48830	0	cytosol	Protein	20	53.987	323.31				0.11835	0.259823	0.263222	0.5295	0.0427007	0.203156		0.243972	-0.123386	-0.0346424	0.167454	0.31813	0.282726	0.352799	0.82836	0.00522508	0.178663	0.00442346	0.984892	0.0340439	0.850214	27.9164	27.548	27.4732	27.925	27.8972	28.3591	28.0992	28.1728	28.3364	28.055	28.1241	28.0186	28.1108	27.9865	27.9413	27.9978	27.1978	27.8988	27.6361
AT1G48850	0	plastid	Protein	3	76.687	4.6439				0.942632	0.970318	0.162708	0.452906	0.0155964	0.137932		0.466642	-0.0163537	-0.272197	-0.288593	0.0728007	0.225025	0.929864	0.340504	0.0787852	0.695196	-0.270044	0.170424	-0.286686	0.107352	27.1501	25.9989	27.221	27.034	26.7154	27.1177	27.4023	27.1253	26.9132	27.7408	26.8007	27.051	27.1727	27.2083	27.3828	27.3853	26.5533	26.8846	26.5752
AT1G48860	0	plastid	Protein	4	70.862	29.058				0.00767506	0.0439599	0.898582	0.925936	0.121289	0.312508		-0.335665	-0.189395	-0.531202	-0.512114	-0.609555	0.204681	0.422086	0.312726	0.142114	0.225321	-0.331332	0.0904283	-0.447915	0.00834166	23.2753	23.7564	23.8377		24.0402	24.2852	23.7917	23.5136	24.2876	24.1996		24.2375	23.7527	23.7289	23.3224	24.085	22.7929	23.7176	24.4515
AT1G48900	0	cytosol	Protein	2	16.597	4.1403				0.36269	0.532018	0.0207055	0.306421	0.625665	0.751768		0.707053	0.0857602	-0.432236	0.189827	-0.0839653	0.0584794	0.564137	0.0434921	0.241082	0.792221	0.250908	0.11529	0.31236	0.0274165	24.7198	24.2466	24.5718	25.098	24.8925	25.036	25.156	25.0248	25.205	25.6234	25.4654	25.4923	24.7813	24.8009	25.1163	24.9971	24.3084	25.4647	25.3687
AT1G48920	0	nucleus	Protein	3	12.866	12.562																					0.551055	0.00217791	0.664535	3.76045e-05				22.3177			23.2386			23.1504
AT1G49300	0	plasma membrane	Protein	6	16.712	85.734													-0.0728863	-0.00332249	0.0472246				0.983102	0.711073	0.14689	0.588959	0.430053	0.0338445		22.736		21.9522	22.0954		21.8729	22.2037			22.322	22.0682	21.8747	22.1118	21.6802	21.8714		21.9524	22.0776
AT1G49430	0	golgi	Protein	4	18.726	41.183													-0.185469	-0.20381							0.0804692	0.753391	-0.105858	0.629405	21.5836					21.9418	21.6413	22.2888		21.9528			21.7913		22.1762		21.6085
AT1G49600	0	nucleus	Protein	3	116.19	10.37				0.0709773	0.184918	0.375221	0.590291	0.00536363	0.0923737		-0.0338541	0.0478306	-0.289309	-0.0586394	-0.316512	0.817101	0.797806	0.195893	0.635484	0.045782	0.276502	0.120112	0.428647	0.00551655	26.4874	26.8136	26.6344	26.4021	26.0406	26.2374	26.5841	26.3081	26.3514	26.8467	27.0735	26.4644	26.3373	26.3972	26.4554	26.1224	26.5282	26.1059	26.4947
AT1G49650	0	mitochondrion	Protein	2	71.13	2.6655				0.912261	0.951026	0.483362	0.669567	0.259714	0.46809		0.206087	0.135174	0.160712	-0.308567	-0.258971	0.552647	0.573612	0.517857	0.191201	0.420636	0.0653841	0.81719	0.0110347	0.969503	23.2808	23.9561	24.128	22.992	23.3657	23.0293	23.7331			23.2112	23.022	23.6737	23.4616	23.9296	23.4334		23.4399	23.6885	24.2357
AT1G49660	0	cytosol	Protein	25	60.94	187.22				0.113732	0.254622	0.201166	0.478927	0.556705	0.702139		0.448832	0.0247663	0.0266502	-0.0371582	0.0969357	0.082044	0.869614	0.887535	0.718178	0.338695	0.226531	0.204474	0.404974	0.0063489	26.1277	25.9903	26.3388	26.037	26.4185	26.5973	25.9616	26.2827	26.6034	26.1468	25.7698	26.4071	26.2282	26.2267	26.2977	26.4371	26.2824	26.2166	25.9861
AT1G49670	0	peroxisome	Protein	2	51.817	5.5693				0.561797	0.709233	0.334755	0.574842	0.178243	0.375215		-0.397246	-0.686916	0.789737	0.597862	0.477945	0.151009	0.290966	0.273375	0.364307	0.334488	-0.142072	0.633797	-0.633488	0.0026816	22.7544			22.8766		23.4333	24.0741	24.5543	22.9313	22.6361	22.4645	23.4391	22.5		23.7258	23.0763		23.0756
AT1G49750	0	extracellular	Protein	11	54.018	256.6				0.767524	0.862769	0.757901	0.839736	0.158532	0.355852		-0.108462	0.0712382	0.265929	0.233425	-0.247527	0.828758	0.819416	0.391897	0.267876	0.389042	-0.2926	0.15211	-0.155194	0.465698	24.1179	25.474	24.9474	23.4957	24.633		24.3566	23.725	24.0569	24.2031	24.5237	24.0378	24.1559	24.561	24.553	23.8632	25.0796	24.4764	25.3456
AT1G49760	1	cytosol	Protein	5	51.391	27.403				0.645225	0.776274	0.0786337	0.391838	0.172689	0.372579		0.238888	0.150936	-0.0156243	-0.0971153	-0.162451	0.112984	0.229371	0.920741	0.0189792	0.116199	0.0883017	0.696963	0.332248	0.0397971	28.9571	28.7881	29.0628	28.9401	28.829	28.6643	29.0542	28.8819	28.6948	29.2462	29.2395	28.9745	28.9853	29.0619	29.0557	28.9659	29.1383	28.8371	28.9933
AT1G49820	0	cytosol	Protein	8	35.8	265.41				0.155133	0.305698	0.239655	0.509592	0.334745	0.530299		0.50067	-0.174468	0.00848094	-0.0058959	0.577757	0.135452	0.495527	0.975134	0.984651	0.101921	-0.59977	0.00362912	-0.594247	0.0014823	24.4253	23.6433	24.1934	24.7634	24.5549	25.1231	24.9227	25.2924	25.0518	24.5658	24.561	25.0684	24.4317	24.2816	25.3588	25.0077	23.6906	24.856	24.1334
AT1G49970	0	plastid	Protein	15	21.922	159.91				0.0188571	0.0780805	0.335751	0.573875	0.0411447	0.202967		0.36197	0.237465	0.357022	-0.0941791	0.111913	0.184651	0.11558	0.126815	0.288721	0.553334	-0.201043	0.375219	-0.573276	0.00101639	26.8115	26.7121	26.6921	26.3902	26.5634	26.3127	26.3177	26.3559	26.4516	26.2572	26.5261	26.3789	26.6806	26.7797	26.7643	26.4381	27.1285	26.7803	26.764
AT1G50140	0	mitochondrion	Protein	8	41.066	148.24				0.332786	0.502679	0.655779	0.77561	0.0848075	0.267981		0.17764	0.00879602	0.258279	0.244993	-0.171607	0.344924	0.983385	0.25797	0.331308	0.296143	-0.0845623	0.79766	-0.197155	0.44607	22.417		22.171	22.3362	22.1849	22.7413		23.2197	22.5777	22.7867	22.5107	22.8755		21.9925	22.7519	22.5329		22.4644	22.3627
AT1G50170	0	plastid	Protein	3	55.831	47.383												0.127508	0.634468	-0.0289483	-0.271612			0.0510126			-0.259985	0.198454	-0.188994	0.335066					23.0965					22.9005	23.0349				22.7014	23.1055	22.6781	22.8842
AT1G50200	0	mitochondrion	Protein	16	54.781	74.437				0.0284811	0.101634	0.164104	0.452514	0.0934713	0.279465		0.58399	-0.108575	-0.123481	0.497566	0.590726	0.0786167	0.739283	0.736355	0.041316	0.0509649	0.153391	0.355493	0.160977	0.287986	26.1454	25.3746	25.7033	26.4899	26.3972	26.6659	26.8008	27.1637	27.066	26.4686	26.1544	26.9916	26.3418	26.0283	26.7019	26.8428	25.639	26.3355	26.1009
AT1G50250	0	plastid	Protein	4	58.773	14.388				0.0452193	0.136961	0.149205	0.448834	0.0248782	0.166137		0.47768	-0.0751792	0.0132383	0.0372439	0.481859	0.103788	0.646609	0.950177	0.685257	0.122828	-0.118214	0.629432	-0.0134406	0.962454	24.1992	23.8018	23.9184	24.3122	24.6369	24.6146	24.2858	24.709	24.7641	24.2069	24.1176	24.4978	24.619	24.5941	24.4426	24.3837	23.917	24.7439	24.9237
AT1G50320	0	plastid	Protein	3	22.98	14.113				0.679784	0.802439	0.891191	0.920897	0.123067	0.315984		-0.308505	0.219828	0.140239	0.123013	0.216856	0.371094	0.653303	0.812156	0.761925	0.506211	0.184643	0.459406	0.229805	0.288242	24.7565	25.8555	24.9355	24.999	25.126	23.124	24.384	24.2548	24.5069	24.1844	24.8208	24.1877	25.0578	24.2613	23.2198	24.5433	24.3756	24.4368	25.2149
AT1G50370	0	cytosol	Protein	4	74.388	35.325				0.772134	0.864978	0.582057	0.725109	0.125804	0.318019		0.0341204	0.0989177	-0.213629	0.183685	-0.251281	0.921815	0.708691	0.131943	0.159119	0.32202	0.171741	0.390044	0.141143	0.467174	25.008	25.2971	25.196	24.6839	24.8054	24.1559	25.0449	24.4532	24.8658	25.1662	24.7335	24.8512	24.6446	24.649	24.6512	24.4592	24.3366	24.9206	25.2277
AT1G50380	0	cytosol	Protein	6	48.483	171.85				0.421095	0.583665	0.729354	0.81889	0.169261	0.367606		0.197758	-0.16825	-0.219235	-0.233443	-0.0364105	0.538271	0.440962	0.579438	0.0585412	0.841633	0.183255	0.429282	0.14999	0.497367	24.1856		23.8435	24.3058	24.2328	24.4748	24.556	24.8199	24.8097	24.2132	23.6039	24.7493	24.4825	24.5839	24.6744	24.9116	24	24.2353
AT1G50450	0	plastid	Protein	2	121.13	6.1729				0.842066	0.910074	0.964527	0.971122	0.379338	0.564217		-0.0681529	-0.0933109	0.0895022	-0.0611949	0.0392606	0.651167	0.56965	0.699818	0.804859	0.866072	0.0225737	0.953134	0.148817	0.579432	23.2614	22.8764	22.8944	23.1237	23.2399	22.9827	23.1822	23.0108	23.4197	22.712	23.1184	22.858	23.6546	22.7862	23.0372	23.3112		23.4686	22.9632
AT1G50480	0	cytosol	Protein	4	41.693	20.045				0.00521963	0.034766	0.634459	0.761092	0.168849	0.367253		0.385688	0.186509	0.024346	0.353179	0.265579	0.134953	0.304858	0.904785	0.04086	0.167401	0.0748224	0.687138	-0.0559049	0.757662	27.8304	27.4172	27.9616	28.0202	28.0598	28.1375	28.143	28.2898	28.2087	28.4076	27.9422	28.1673	27.9076	27.751	28.1325	28.314	27.5936	27.9925	27.8691
AT1G50500	0	golgi	Protein	8	35.196	194.22																					0.170297	0.453802	0.0518829	0.837549
AT1G50510	0	peroxisome	Protein	10	67.943	40.022				0.319518	0.489928	0.842534	0.890298	0.0844362	0.268536		0.0652272	-0.149633	-0.114313	-0.159624	-0.0135975	0.711031	0.348989	0.390999	0.424864	0.944464	-0.315317	0.24292	-0.372029	0.120848	23.8248	23.8376	23.6509	23.297	23.4783	23.827	23.6047	23.7491	23.8574	23.5529	24.0059	23.7563	23.3126	23.6654	23.5277	23.5852	24.1206	23.3138	23.7741
AT1G50570	0	cytosol	Protein	7	54.407	95.511				0.00711828	0.0414155	0.175556	0.458751	0.243713	0.450273		0.142555	0.242721	-0.0625674	0.317423	0.644777	0.378031	0.252007	0.75754	0.0934671	0.0577684	0.0982038	0.706911	-0.0290438	0.91661	23.3277	23.1081	23.5006	23.3399	23.2286	23.3022	23.6688	23.3797	23.1247	23.4428	23.8451	23.3988	23.1772	23.1125	23.4261	23.66	22.4604	22.6047	23.4707
AT1G50575	0	plastid	Protein	29	72.779	323.31											0.060682	0.616307	0.450467	0.101525	0.530601	0.818999	0.00606242	0.00198703	0.588689		-0.143423	0.567972	-0.0588347	0.823984	22.1128	21.4235	21.9065				21.4183	21.4356	21.6132		21.6342	21.5443	21.9183	21.8414		21.7963	21.9844	21.4168	21.5544
AT1G50670	1	cytosol	Protein	9	48.07	60.857				0.125682	0.26949	0.686747	0.793436	0.267983	0.476001		-0.0690583	-0.0706082	-0.200741	0.0290326	-0.317545	0.730849	0.613656	0.0348274	0.919695	0.083102	-0.0903944	0.663198	0.0177154	0.941807	24.2056	24.2045	24.3251	23.8649	24.025	24.1689	23.6667	23.8912	24.2542	24.0585	24.3225	24.0463	24.3651	24.0681	23.8716	23.7914	24.03	23.6639	24.2458
AT1G50900	0	plastid	Protein	10	42.627	128.51											-2.26849	-1.51168	0.61595	-1.15529	-1.62595		0.125228	0.571425	0.0103518	0.0133685	0.182054	0.27561	0.275096	0.0526297	24.8226	26.1898	25.965	23.9162	24.9629		24.2277	23.7292	22.9666	21.4428	23.9469	23.4371	23.8597	25.0085	23.9329	23.6662	25.1125	24.4127	25.1468
AT1G50940	0	mitochondrion	Protein	3	111.04	15.366				0.863735	0.919984	0.00249956	0.294448	0.210761	0.416571		0.397501	-0.142069	0.12396	-0.0317208	-0.397792	0.00110071	0.409793	0.387826	0.802011	0.0338608	-0.146162	0.585402	-0.357964	0.0848378	24.3349	24.3042	24.4154	24.3882	24.6545	24.4088	24.4755	24.26	24.1905	24.3535	24.3615	24.5711	24.4138	24.3192	24.6538	24.0845	24.6491	24.8559	24.4284
AT1G51100	0	plastid	Protein	4	24.925	32.295				0.00539288	0.0352814	0.780215	0.853858	0.00794406	0.105384		0.260741	0.151257	0.169901	0.361961	0.101358	0.22858	0.167157	0.486519	0.00601775	0.427091	-0.0957395	0.660508	0.106715	0.583651	25.5549	25.9516	25.5967	25.5394	25.4692	25.5923	25.3419	25.5756	25.5756	25.3685	25.7333	25.4778	25.4442	25.518	25.2761	25.5652	25.8426	26.1185	25.8826
AT1G51110	0	plastid	Protein	29	106.01	275.22				3.71137e-05	0.0010506	0.203039	0.482218	2.50351e-05	0.00526631		0.345639	0.141464	0.643218	0.217975	0.298637	0.0823291	0.24516	0.0244827	0.168339	0.0275116	-0.420638	0.0774747	-0.407919	0.0608751	25.5798	25.8608	25.2438	25.3331	25.5819	25.4428	25.4069	25.6492	25.0837	24.4516	25.3472	25.1478	25.6729	25.7835	25.2684	25.3575	26.0447	25.8738	25.7428
AT1G51160	0	cytosol	Protein	8	76.758	134.34											0.288225	0.0790508	0.0705141	0.0287669	0.103201	0.514983	0.715293		0.876842		0.22023	0.357133	-0.0354493	0.901346	23.7989		23.4615				23.5765	23.8458				23.6586	23.2956	23.5798	23.7896	23.5478		23.6181
AT1G51360	0	cytosol	Protein	6	19.648	99.491											-0.526468				-0.243994	0.595998				0.0794664	0.295856	0.159548	-0.0809753	0.740989		23.7441		22.0815			22.3661										22.4135		22.6268
AT1G51390	0	mitochondrion	Protein	2	34.819	56.687												-0.218864	0.186992	0.0842547			0.551593				-0.0652022	0.857818	-0.351788	0.142175	23.4287	23.6813	23.6095	22.456	23.5243		23.011		22.5475	22.8335	23.2025	23.3176			22.6733			23.5643	23.154
AT1G51400	0	plastid	Protein	12	80.938	101.28				0.993157	0.996881	0.470168	0.659355	0.575506	0.716948		-0.865447	0.680119	0.48698	0.0776856	-0.392183	0.535509	0.0551777	0.154082	0.719638	0.312997	-0.110792	0.660466	-0.291566	0.127715	26.6231	27.2612	26.8638	26.029	26.7266	26.9897	25.936	26.4706	26.7846	26.1385	26.3727	25.7718	26.9156	26.8972		26.2088	27.2207	27.103	27.1984
AT1G51470	0	extracellular	Protein	6	46.559	32.816				0.0981739	0.231962	0.768302	0.846483	0.0780083	0.25755		0.212425	0.419498	0.445393	0.0980641	-0.0251623	0.518155	0.0107464	0.208959	0.771702	0.94867	-0.068277	0.865684	0.210695	0.491454	24.8125	25.6379	24.809	24.4908	24.8615	24.7897	25.0629	24.5137	24.8431	23.7111	24.684	24.9874	25.0006	25.3329	24.3502	24.6721	25.5734	24.7521	25.9842
AT1G51510	0	cytosol,nucleus	Protein	38	67.801	323.31											-0.335587	0.000289816	0.248276	-0.00435605	-0.149275		0.997995	0.0771053	0.984322	0.639525	0.0204648	0.934603	0.0989458	0.591097	24.4192	23.9945	24.233	23.7275	24.0678	24.2703	24.3359	24.1088	24.2408	24.0115	24.1228	23.8232	24.2779	24.3172	23.7925	24.0591	23.5881	24.4572	24.0371
AT1G51560	0	plastid	Protein	3	92.529	6.6588											0.197593	-0.106118	0.0217292			0.389618	0.592857				-0.497422	0.0636617	-0.691205	0.00305639	24.388		24.0497				23.9315	24.3047		23.7651		24.1269	24.5427	24.3444		24.2562	23.7425	24.1262	23.9
AT1G51630	0	golgi	Protein	6	34.799	64.083				0.357608	0.526926	0.533438	0.6979	0.542992	0.691059		0.370754	0.259958	-0.291527	0.116314	0.129964	0.37687	0.36776	0.154731	0.680308	0.608057	-0.0977263	0.634852	-0.0117366	0.961199	22.3548	22.3349	22.4545	22.5582	21.85	21.9097	22.6626	22.575	22.446	22.3966	22.8059	23.0787	21.8267	22.4513	22.4277	22.4105		22.7138	22.3884
AT1G51650	0	mitochondrion	Protein	4	42.152	18.319				7.18948e-07	4.07036e-05	0.296868	0.549168	0.0721887	0.251891		0.660898	0.656921	0.787369	0.322423	0.2957	0.0129202	0.0105635	0.010553	0.190606	0.131213	0.352613	0.0559483	0.187023	0.320344	26.1416	25.9451	26.4841	25.8717	26.1937	26.2477	25.6557	25.8571	25.6187	26.2186	26.1033	25.4064	26.4055	26.1499	26.1226	26.7279	26.2384	26.0837	26.1448
AT1G51680	0	peroxisome	Protein	2	33.971	10.667				0.0105542	0.0542261	0.00986054	0.268882	0.936261	0.956727		1.30816	-0.248397	-0.0188391	0.256022	0.532328	0.0117215	0.263818	0.941958	0.294463	0.272107	-0.0332543	0.907136	0.35817	0.0370696	23.8568	22.8667	23.4076	24.0899	24.1818	24.5036	24.4919	24.5423	24.5647	24.0463	24.1592	24.6026	23.928	23.8429	24.5139	24.5174		23.9943	23.364
AT1G51690	0	nucleus	Protein	7	23.425	85.342											-0.10557	-0.249093	-0.32201	0.263318	-0.307132			0.381923	0.215042	0.24903	-0.170956	0.379587	0.149488	0.419261	21.8905			22.4245				22.6084	22.6903	22.103	22.1601	22.6498	22.3317			22.2768		22.0676
AT1G51710	1	cytosol	Protein	3	19.189	47.767				0.389261	0.5582	0.00166156	0.376408	0.0651796	0.240243		0.425783	-0.0552636	-0.356901	-0.0863871	0.339484	0.00898669	0.663857	0.0385631	0.493079	0.11393	-0.0253557	0.929708	-0.111713	0.604009	26.2445	26.1333	25.9261	26.1296	26.2227	26.5848	26.5978	26.6694	26.7099	26.4702	26.5447	26.5077	26.4579	26.3656	26.564	26.418	25.6809	26.367	25.8064
AT1G51730	0	nucleus	Protein	5	38.407	101.82											-0.801861	0.0209068	-0.128694	1.00461		0.105298		0.320691			-0.0901067	0.718685	-0.191546	0.336358	24.562	25.7232	24.9181	24.7679			24.4431			24.6016	24.875	24.7051			24.3821				24.7551
AT1G51760	0	endoplasmic reticulum	Protein	3	13.658	56.324				0.213912	0.377552	0.306753	0.555248	0.158992	0.356069		-0.0740584	0.244285	0.266331	0.0139545	-0.0417237	0.69504	0.0626956	0.18638	0.91417	0.721631	0.452465	0.0301337	0.0545087	0.843088	25.7393	25.4511	25.8404	25.1957	25.6044	25.1986	25.2563	25.253	25.2232	25.2355	25.2085	25.6515	25.4011	25.2281	25.4092	25.4364	25.4874	25.1945	25.3506
AT1G51850	0	plasma membrane	Protein	6	24.161	50.374																					-0.0839949	0.837793	0.0955549	0.796119
AT1G51980	0	mitochondrion	Protein	12	45.765	151.09				0.126355	0.270146	0.26297	0.529355	0.0525471	0.221073		0.312907	0.143475	-0.0520849	0.111523	-0.0563105	0.0987028	0.379922	0.576084	0.190887	0.72492	-0.339315	0.0611956	-0.31066	0.0622092	28.5306	28.2172	28.4176	28.6741	28.3904	28.6113	28.9764	28.6142	28.6161	28.9396	28.7307	28.8763	28.5971	28.3665	28.6516	28.6958	28.1184	28.5773	28.6343
AT1G52000	0	nucleus,mitochondrion	Protein	4	18.965	40.888											-0.695697	-0.239845	0.344346	-0.291673	-0.00198015			0.165007		0.99336	0.173559	0.566312	-0.18626	0.495441	23.7206	23.7973	23.1834	23.462	23.483	23.7055	23.3531	22.794	23.1224	22.8583	22.6472	23.4037	23.3411	23.4456	23.0088	23.4914	23.8962	23.29	22.9137
AT1G52040	0	cytosol	Protein	3	23.651	11.139																					0.466002	0.125964	0.241985	0.452349
AT1G52060	0	extracellular	Protein	2	11.361	11.693				0.146835	0.294671	0.0533849	0.360593	0.299137	0.501399		-0.191739	-0.0165358	0.357139	-0.142788	-1.1531	0.641047	0.953822	0.49491	0.259912	0.0133434	0.475085	0.152098	0.315118	0.340352	24.0872	25.8503	25.18	24.8231	24.6959	24.0686	25.122	24.7214	24.6597	22.9653	24.3553	24.6934	24.7871	24.8162	24.7887	24.6099	25.4308	24.7397	25.6478
AT1G52070	0	extracellular	Protein	7	57.468	82.675				0.201712	0.362761	0.139604	0.439245	0.0208734	0.154066		0.159209	-0.334601	0.337548	-0.302733	-0.855311	0.70652	0.222981	0.458198	0.106899	0.070784	0.486525	0.15044	0.32701	0.328805	26.8406	27.9714	27.3493	26.8039	27.4394	26.8435	27.1848	27.0218	26.6721	25.2925	26.4287	26.7867	27.2515	27.4349	27.1252	26.8682	27.5313	27.0983	27.2096
AT1G52100	1	cytosol	Protein	3	22.438	9.8521				0.6513	0.780393	0.813857	0.874428	0.133324	0.328019		-0.0252913	-0.0784426	0.363508	0.0280219	-0.000969835	0.941849	0.450334	0.379722	0.899602	0.997413	-0.399815	0.14937	-0.647381	0.00610909	26.388	26.6955	25.9812	26.4252	26.4233	26.5614	26.3918	26.6436	27.1203	25.6258	25.7725	26.6022	26.7781	26.6074	26.1165	26.7827	26.2406	26.8345	26.9345
AT1G52220	0	plastid	Protein	3	43.582	39.171											-0.0458293		-0.0456207	-0.233199					0.273587		-0.0613821	0.782687	0.0239417	0.914781	22.949	23.2141		22.8133					23.1995		23.2155			22.9351	23.2996	23.1892
AT1G52230	0	plastid	Protein	3	47.142	18.149				0.98923	0.994975	0.473752	0.663433	0.0373215	0.194534		0.0338756	-0.0220833	0.355401	-0.247164	-0.112841	0.823614	0.930672	0.24839	0.191965	0.723781	0.0107628	0.974321	-0.215929	0.28955	30.2914	30.6314	30.452	30.0384	30.3143	29.9534	29.7985	30.1801	30.023	29.9053	30.2741	29.5498	30.4294	30.5538	30.3013	29.8408	31.3822	30.4325	30.3547
AT1G52340	0	cytosol	Protein	4	7.8319	48.095																					0.0643353	0.856403	0.0212282	0.953216										22.7914		22.6014
AT1G52380	0	nucleus	Protein	7	61.053	62.939				0.310685	0.481399	0.661977	0.779186	0.681175	0.788546		0.202494	-0.02378	0.63844	-0.0133473	0.0261507	0.376883	0.919722	0.458094	0.936966	0.947225	-0.120946	0.571714	-0.00206653	0.992313	24.2915	24.335	24.5853	24.0392	24.3597	24.2148	24.1002	24.112	24.2735	24.4074	22.2716	24.1415	24.2523	24.793	24.1081	24.201	24.6413	24.4234	23.2472
AT1G52400	0	peroxisome	Protein	3	56.835	8.3325				0.854362	0.915966	0.0137097	0.282343	0.411302	0.593186		-0.115177	0.167921	0.577643	-0.485799	-0.231651	0.549676	0.363704	0.00822224	0.109445	0.414155	0.298296	0.213035	0.207518	0.385133	29.2903	29.0004	28.9823	29.1259	28.781	28.9536	29.0826	28.4235	28.7116	28.4878	28.2874	28.8569	29.3309	29.2355	28.4531	29.1635	29.3887	28.9994	29.2467
AT1G52410	0	cytosol,nucleus	Protein	18	53.695	160.62				0.0266234	0.0972448	0.212811	0.488867	0.0723044	0.251698		-0.180157	0.576344	0.0538228	0.441896	0.429439	0.436112	0.127388	0.843735	0.0837589	0.0945256	-0.0521357	0.867726	-0.0414501	0.885434	23.7125	23.8844	23.8193	24.2024	23.9639	24.0488	24.005	23.3473	24.2344	23.7991	23.9507	24.3876	23.4912	23.5495	23.2425	23.5348	23.6069	23.3507	23.7689
AT1G52510	0	plastid	Protein	5	28.705	8.9047				0.0573072	0.161602	0.182071	0.464242	0.0223101	0.157562		0.434975	0.015709	0.177647	-0.0760872	0.111865	0.113663	0.86176	0.207821	0.512335	0.482706	0.131129	0.585749	0.342696	0.0574781	25.3593	24.9934	25.2669	25.197	25.253	25.1155	25.3352	25.2048	25.3138	24.9076	25.438	25.1176	25.4065	25.156	25.5431	25.4651	25.7254	25.5207	25.6163
AT1G52670	0	plastid	Protein	5	48.263	54.169				0.167824	0.321454	0.0959119	0.406418	0.144496	0.341525		-0.553741	0.389213	0.0453857	-0.27156	-0.427189	0.0507125	0.152394	0.866843	0.220778	0.263663	0.274312	0.336689	0.122779	0.688098	26.5812	27.2293	26.9925	26.324	26.4068	25.5569	25.7999	25.8083	26.0454	26.3716	26.4661	26.0182	26.4928	26.3742	26.0573	26.0124	27.0683	26.0725	26.8503
AT1G52730	0	cytosol	Protein	3	96.119	8.8101											0.574303	-0.0453523		-0.177556	-0.143146		0.723175				0.195024	0.523454	-0.261364	0.320485	23.4298	23.0213	23.1345	23.481	23.4287	23.2289								23.7507	23.3913	23.7553		23.4028	23.3033
AT1G52760	0	mitochondrion	Protein	18	54.401	323.31				0.318858	0.489425	0.424384	0.625219	0.626712	0.751493		0.259151	0.0912018	-0.107807	-0.106851	0.312754	0.328727	0.580373	0.606992	0.45701	0.144975	-0.0489167	0.861052	-0.204551	0.297626	25.2906	24.775	25.0256	25.4581	25.1815	25.4528	25.117	25.6115	25.6592	25.2376	25.0582	25.4532	25.145	25.2852	25.5069	25.435	25.0091	25.6931	25.2431
AT1G52780	0	golgi	Protein	6	73.938	19.862															-0.481713						-0.0311117	0.921909	-0.0539862	0.838189																	23.1978
AT1G53000	0	mitochondrion	Protein	3	50.166	8.3305				0.851603	0.915341	0.258291	0.525323	0.531715	0.683501		0.289639	-0.00121727	0.0375724	-0.201264	-0.196817	0.335542	0.991171	0.748977	0.105739	0.406931	-0.0434547	0.873629	0.0044001	0.985582	24.8356	24.1065	24.1913	24.5857	24.2773	24.7208	24.4865	24.4729	24.6902	24.3283	24.4059	24.5264	24.5882	24.759	24.6256	24.7384	25.3666	24.5992	24.3728
AT1G53070	0	extracellular	Protein	3	34.645	33.972																					0.466619	0.0847615	0.388929	0.12356											23.21
AT1G53240	0	mitochondrion	Protein	7	34.16	67.083				0.353519	0.522995	0.0560701	0.361327	0.0845568	0.26834		0.0124334	0.22095	0.136004	-0.295601	-0.447778	0.93092	0.167814	0.494674	0.0167558	0.154557	0.182086	0.251164	0.386636	0.00283748	30.8927	31.1493	30.8667	30.5595	30.7072	30.4588	30.5015	30.3004	30.4493	30.7994	30.5814	30.351	30.7616	30.7866	30.6688	30.5769	31.5184	30.4627	30.7193
AT1G53280	0	plastid	Protein	9	34.045	238.19											0.169485	0.361013	-0.00270708	0.765679	0.145045		0.225992	0.993992		0.450783	-0.52668	0.0182387	-0.231382	0.324057				23.684	23.761		23.437	23.3586	23.6965	23.0272	23.6788	23.8361				23.2574			23.6617
AT1G53310	0	cytosol	Protein	10	47.657	62.768				0.0333874	0.111823	0.23636	0.507348	0.0442214	0.206718		0.408562	-0.0274993	-0.143413	0.706346	0.798105	0.24412	0.942611	0.717	0.0880612	0.0552927	0.157735	0.538068	0.0179351	0.954686	26.3413	25.5148	25.9595	26.7769	26.3777	26.9007	27.0736	27.3017	27.0944	27.0603	26.7723	27.1352	26.0257	25.8545	27.174	26.8181	25.276	26.3143	25.8662
AT1G53500	1	cytosol	Protein	2	15.273	318.56				2.78824e-05	0.000864061	0.399276	0.607684	0.134831	0.330347		0.829997	0.590199	0.163885	0.548025	0.463776	0.0256452	0.0964225	0.466082	0.0271312	0.0314867	0.10793	0.744851	0.45002	0.0536474	25.907	24.998	25.8155	25.8217	25.6089	25.8059	26.493	26.3554	26.0853	26.4913	26.4777	26.0994	25.9354	25.6588	26.218	26.4036	25.8486	25.9487	25.5807
AT1G53520	0	plastid	Protein	4	30.272	21.601				0.060061	0.166184	0.170748	0.45507	0.496695	0.662785		0.373841	-0.205248	0.0298003	0.237289	0.465976	0.0190815	0.298717	0.92145	0.122864	0.117458	0.00821055	0.979061	-0.0705968	0.760031	24.6351	24.555	24.5978	24.9001	24.626	25.0177	24.9904	25.403	25.3773	24.1892	24.7637	25.0459	24.7232	24.8665	24.9698	25.1623	24.1981	25.1313	24.6367
AT1G53580	0	mitochondrion	Protein	3	102.48	17.966				0.428213	0.590197	0.57658	0.723797	0.0456942	0.208312		-0.21027	-0.0678118	0.234113	-0.0865774	-0.287256	0.521687	0.728105	0.369714	0.578017	0.287	-0.0420767	0.870118	-0.302739	0.0648575	26.9691	27.7674	27.3693	26.6871	27.1861	26.5572	26.5072	26.5828	26.3622	26.717	26.5955	26.6317	26.7141	26.9454	26.5985	26.5948	27.3608	26.8555	27.2205
AT1G53645	0	mitochondrion	Protein	3	46.592	61.826																					0.122459	0.628458	0.120327	0.609729										22.9815		22.6069							23.4634
AT1G53670	0	plastid	Protein	19	60.459	323.31				0.000135039	0.00274176	0.346476	0.577134	0.0237299	0.162522		0.17047	0.661316	0.733084	0.297896	0.349163	0.496686	0.0107147	0.0298763	0.196911	0.190934	-0.00472487	0.990443	-0.164691	0.509441	23.8781	24.381	24.4108	23.6924	24.0411	23.7833	23.3354	23.4434	23.4126	23.4492	24.0093	23.6832	23.7057	24.0871	23.821	23.9395	24.7524	24.1361	24.1887
AT1G53730	0	plasma membrane	Protein	9	84.375	139.33												-0.530545			-0.720666					0.162235	0.00132677	0.9969	-0.222754	0.293545							22.1977										22.784	22.3062
AT1G53750	0	cytosol,nucleus	Protein	10	41.839	136.05				0.615128	0.750492	0.156546	0.451103	0.0893492	0.274383		0.453566	-0.219006	-0.416603	0.278093	0.213139	0.185782	0.387914	0.153587	0.340073	0.494005	0.20149	0.334006	0.0515603	0.832128	26.9497	25.8734	26.3831	27.1357	27.038	27.4254	27.3342	27.5349	27.4678	27.3229	27.0807	27.403	26.8655	26.4917	27.512	27.2813	26.1557	26.9906	26.4694
AT1G53840	0	golgi	Protein	10	29.573	199.76											0.24192	-0.00653044	0.609662	-0.415928	-0.093144	0.638563	0.980702	0.154081	0.201561		0.200806	0.322217	0.239477	0.184155	22.4861	22.912		21.9047	22.3767	22.7922	22.6316		22.7164	21.8994		21.8877		22.5844	22.4691	22.9864	22.3903	22.6989
AT1G53850	0	cytosol,nucleus	Protein	3	37.754	11.369				0.387743	0.556837	0.389794	0.601332	0.284036	0.489745		-0.0777347	0.152807	0.186613	0.110244	-0.111678	0.607751	0.453543	0.14641	0.159598	0.380766	-0.00606172	0.981595	-0.0891739	0.619847	27.7705	28.2873	28.2305	27.8232	27.9914	28.0582	27.7276	27.2825	27.7316	27.7995	28.103	27.7218	27.8651	27.7798	27.7405	27.8974	27.9314	27.7547	27.9897
AT1G54000	0	vacuole	Protein	5	36.975	56.125				0.199435	0.359986	0.0836057	0.395215	0.279642	0.487306		-0.283808	0.103315	0.32405	-0.354966	-0.414674	0.0729364	0.670706	0.164431	0.0294521	0.236961	0.0778344	0.779354	0.221034	0.290144	30.4771	30.755	30.577	30.2167	30.4288	29.7735	30.0997	29.5937	29.8382	29.9713	30.1411	29.9359	30.2794	30.5195	30.3125	30.1707	31.0469	30.1392	30.2804
AT1G54010	0	vacuole	Protein	3	119.96	3.7589				0.145301	0.293393	0.0368251	0.335758	0.372388	0.558677		-0.424081	0.100797	0.385849	-0.231679	-0.617888	0.0477036	0.630055	0.147979	0.238524	0.128556	-0.0100974	0.978712	-0.408499	0.0471837	31.799	32.2835	32.0171	31.5563	31.6203	31.2627	31.3617	31.1573	31.2047	31.1398	31.5023	31.2385	31.5722	31.9869	31.2913	31.2562	32.4346	31.3245	31.8575
AT1G54030	0	vacuole	Protein	8	32.245	69.521				0.00383633	0.0279558	0.589082	0.728621	0.0784575	0.258165		0.613391	0.436911	0.260623	0.321518	0.0635263	0.11473	0.0362006	0.466341	0.0428887	0.715625	-0.0905154	0.755667	-0.31185	0.133298	25.794	26.3617	26.2284	25.72	25.9475	25.6639	25.8406	25.4351	25.8084	25.3194	26.6283	25.4517	25.798	25.5229	25.701	25.7934	26.2599	26.0492	25.9897
AT1G54040	0	cytosol	Protein	4	30.378	19.267																					0.0744559	0.877239	-0.582462	0.0556019															24.4636
AT1G54080	0	nucleus	Protein	12	35.804	323.31																					-0.0222307	0.921511	0.150172	0.317737											21.3637
AT1G54090	0	cytosol	Protein	6	46.99	31.844																					0.015863	0.958965	0.0469516	0.847788								22.1193
AT1G54100	0	cytosol	Protein	18	110.28	289.14				5.87471e-05	0.00149096	0.218122	0.491108	0.0556993	0.225322		0.567831	0.141195	0.137811	0.455401	0.591484	0.0115995	0.485243	0.588956	0.0128881	0.0121437	0.339902	0.15211	-0.0918955	0.743842	26.5892	26.2959	26.6029	26.6802	27.0573	27.035	27.0547	27.1577	27.3038	26.6291	26.6867	27.0799	26.8987	26.7579	26.9421	27.2076	26.332	26.8129	26.5032
AT1G54140	0	nucleus	Protein	3	110.23	10.264																					-0.3142	0.376049	-0.576941	0.0446918										25.0966				24.9023	25.8354	25.3806	25.8567
AT1G54170	0	nucleus	Protein	7	75.225	105.57											-0.217913	0.21707	-0.215209	-0.125858	-0.696312		0.672108	0.462289	0.86372		-0.1826	0.397505	-0.0767271	0.744134	21.2315		21.3742	21.4272	20.9036	21.8135			21.0279	21.6285				20.8641		22.0579		21.0827	20.8092
AT1G54220	0	mitochondrion	Protein	12	30.729	75.387				0.00802308	0.0451624	0.0615936	0.362062	0.43069	0.609799		0.042649	0.0176125	-0.333516	-0.461172	-0.142621	0.701044	0.853467	0.0704224	0.0192604	0.453126	-0.0919211	0.683539	-0.00974571	0.969401	25.5261	25.7043	25.7513	25.7912	25.7594	25.6161	25.5285	25.3635	25.6364	26.0493	25.3803	25.7259	25.9102	25.793	25.6612	25.8843	25.345	25.7856	25.6962
AT1G54270	0	cytosol	Protein	10	32.332	97.246				0.116332	0.258087	0.693871	0.796357	0.25289	0.462011		0.294195	0.113732	-0.104013	0.236985	0.418431	0.340124	0.709756	0.713148	0.229871	0.194709	0.235435	0.199878	0.302168	0.0613754	25.6657	25.0593	25.4848	26.092	25.7163	25.6061	26.272	26.2808	25.9941	26.0728	26.0271	26.5199	25.5232	25.43	25.9366	25.9616	24.865	25.7533	25.577
AT1G54410	0	cytosol	Protein	5	22.607	30.797												-0.287672		0.224744	0.335698		0.18443				0.0657494	0.744559	0.132896	0.411674						23.2938		23.2239							22.6871	23.0401		22.9934
AT1G54570	0	plastid	Protein	3	78.084	14.128				0.575736	0.717599	0.769638	0.846688	0.125704	0.318862		0.228664	-0.202527	-0.124911	-0.000145971	-0.271707	0.444952	0.612764	0.639085	0.999655	0.0693031	-0.369193	0.162557	-0.559888	0.0139766	24.416	23.5565	24.1293	24.61	23.9467	24.6136	24.7344	24.4425	24.3527	24.797	24.7159	24.8151	23.7959	23.9246	24.9376	24.4828		24.3799	23.9899
AT1G54580	0	plastid	Protein	22	47.803	203.88				0.000107849	0.00238727	0.167337	0.453782	0.322345	0.521311		0.0329747	1.15487	1.37489	0.672066	1.71479	0.952674	0.0203505	0.0730977	0.258087	0.00273453	-0.137769	0.47443	-0.117332	0.519761	23.296	24.3911	23.9409	22.5792	22.6154	23.8031	23.6564	24.1608	22.3523	23.3684	25.0165	22.7756	23.1122	23.498	23.2483	23.1356	23.5499	22.7622	22.531
AT1G54630	0	plastid	Protein	4	64.148	19.138				0.000579216	0.00804345	0.000369575	0.1814	0.775722	0.855298		-0.538192	0.356135	0.935376	0.290015	0.850736	0.150769	0.106141	0.00113027	0.0676225	0.0121233	-0.182093	0.295758	-0.275597	0.0625693	25.9482	26.879	26.3437	25.5562	25.9117	25.4592	25.403	26.0265	24.9802	25.3892	25.4789	25.2805	25.6187	25.7295	25.6057	25.5365	25.8545	25.2524	25.5055
AT1G54690	0	nucleus	Protein	4	25.947	323.31				0.352725	0.522082	0.17611	0.459789	0.0775575	0.257796		-0.276025	0.0490777	-0.00198288	0.271835	0.358283	0.332913	0.748948	0.98207	0.217794	0.252483	0.100388	0.611543	-0.120141	0.497414	22.8866	23.1399	23.6085		23.2321	23.4009	23.5031	23.5929	23.2708		23.3604	23.4524	23.2143	23.3453		23.133		22.7029	23.2659
AT1G54780	0	plastid	Protein	21	43.194	323.31				0.224316	0.389609	0.698151	0.797848	0.0021184	0.0577655		0.0669181	0.083218	0.481244	0.0756614	0.00731447	0.848139	0.740058	0.146621	0.650418	0.975812	-0.132957	0.337936	-0.0603188	0.683993	26.164	27.1489	26.036	25.8834	26.1793	25.721	25.5466	25.7325	25.9886	25.3844	25.3809	25.8167	26.2367	26.4382	25.7613	25.934	26.8628	26.2568	26.7159
AT1G55020	0	golgi	Protein	27	43.143	323.31				0.18559	0.343633	0.0628508	0.364362	0.0691714	0.247221		-0.024438	-0.378995	0.456577	0.0120629	0.838409	0.912752	0.153739	0.266046	0.972529	0.0337384	-0.0448217	0.885721	-0.0592932	0.830586	24.2178	24.3652	24.1877	24.799	24.8155	25.2997	24.7029	25.2205	24.2977	23.4783	23.7109	24.7814	24.6559	24.1049	23.8761	25.1623	24.1375	24.1015	23.663
AT1G55150	0	cytosol	Protein	8	46.082	57.172				0.0301416	0.105138	0.031378	0.331212	0.637015	0.757678		0.79991	0.22925	0.010386	-0.0474057	0.0215105	0.104733	0.267316	0.943806	0.782796	0.915768	0.11608	0.627814	0.130753	0.546638	23.1315		22.9108	22.9773	23.3189	23.4294	23.1498	22.7387	23.2183	23.2258	23.2975	23.1987	23.4083	23.4596	22.788	23.392	22.8234	23.4838	23.345
AT1G55160	0	plastid,mitochondrion	Protein	3	37.008	28.45											-0.0198022		1.14437	-0.0410622	-0.253121	0.933146			0.864144		-0.12876	0.526111	0.139419	0.453324		23.7341		23.9018	23.7658	23.6108	23.6486	23.6659	23.9037	23.6413	23.9566		23.8971			23.6281			23.7875
AT1G55210	0	extracellular	Protein	2	47.233	11.785				0.311519	0.482184	0.827199	0.881368	0.487533	0.656809		0.313557	0.366326	-0.0285066	-0.127614	0.39727	0.544488	0.024456	0.759501	0.219675	0.60512	0.179976	0.487584	0.468352	0.0179242	25.2998	26.9058	26.4905	26.4696	25.947	25.9083	26.0362	25.5974	26.1192	26.1173	26.2649	26.1774	26.0377	26.3083	26.3255	26.212	26.5926	26.1931	26.5557
AT1G55450	1	golgi	Protein	3	70.77	10.527				0.196101	0.355712	0.299534	0.551675	0.554606	0.700993		0.359722	0.303737	0.04486	-0.137223	-0.0154126	0.250002	0.192549	0.674591	0.440343	0.907193	0.150687	0.477991	0.195211	0.287563	25.5018	25.2971	25.2397	25.4599	24.8895	24.9918	25.4491	25.6926	25.2957	25.6394	25.6351	25.513	25.2384	25.537	25.5714	25.4459	25.2667	25.6835	25.3203
AT1G55480	0	plastid	Protein	20	54.208	314.21				0.758984	0.856438	0.146642	0.446137	0.00554694	0.0928166		-0.342367	0.261418	0.362787	-0.0621008	-0.0749332	0.169518	0.292208	0.159926	0.666759	0.747317	-0.110569	0.634761	0.233367	0.203351	27.7799	28.4497	28.195	27.549	27.6283	27.4408	27.0969	27.0332	27.0576	27.2915	27.6241	27.1268	27.5699	27.6036	27.3298	27.4051	28.3414	27.7383	27.9652
AT1G55490	0	plastid	Protein	2	20.597	8.0496				0.0406419	0.126748	0.135006	0.433581	0.137155	0.333268		0.106132	-0.0435828	-0.124419	-0.26121	-0.150048	0.403531	0.586409	0.190469	0.0452092	0.208711	-0.567761	0.0107011	-0.582239	0.00369647	32.1687	32.025	32.0849	32.0924	32.1001	32.225	32.1146	31.967	32.0765	32.3225	32.1268	31.9974	32.3508	32.3077	32.0216	32.2853	31.7775	32.2473	32.1178
AT1G55670	0	plastid	Protein	13	58.467	85.583												-0.482654	1.61042	-0.314859	-1.93663		0.573326	0.0848723	0.385457		0.174106	0.54278	0.295729	0.208482	25.0916						24.5183	25.3915	22.2794	23.9716			24.3591	23.933	24.8703	24.3935	25.3385	24.3352
AT1G55805	0	plastid	Protein	7	46.762	286.61											0.0166018	0.356621	0.15171	-0.365174	-0.214307	0.965937		0.527432	0.314741	0.587392	0.0697438	0.806858	0.282285	0.156783			24.2503	24.0937		23.8242		23.8319	24.1573		24.0518			25.0829	24.2832	23.9121	25.0953		24.1027
AT1G55810	0	cytosol	Protein	3	47.234	7.9531				0.017393	0.0737826	0.0473395	0.359316	0.0429528	0.203697		0.694798	0.272856	-0.26038	0.243245	0.202963	0.0449407	0.1866	0.327598	0.184248	0.265567	-0.162353	0.488445	-0.248149	0.207306	23.0446	22.8729	23.0849	23.8474	23.5439	23.4269	24.1246	23.9735	24.436	23.9992	23.4395	23.9976	23.707	23.7163	23.9909	23.9304	23.5868	23.9495	23.8286
AT1G55890	0	mitochondrion	Protein	3	10.796	40.069				0.286499	0.455674	0.924337	0.941277	0.0249409	0.166178		0.289852	0.217373	-0.0886339	0.241697	0.115373	0.558435	0.53724	0.769581	0.140392	0.693238	-0.132697	0.493021	0.00521945	0.981715	27.7029	27.7522	26.6256	28.004	27.2814	27.9668	28.7007	28.4911	28.4708	28.2575	28.096	28.3235	28.1832	27.7746	28.2772	28.3473	27.3173	27.9777	27.8717
AT1G55900	0	mitochondrion	Protein	12	78.203	61.589											0.472719		0.17963	0.709595	0.52973				0.0823122	0.166708	0.120556	0.716616	0.0718162	0.827536	21.6492	21.202	21.685								22.2301		21.9066	21.4482		21.6494	21.3259	21.944
AT1G56050	0	plastid	Protein	2	14.65	165.28				0.361377	0.530621	0.572276	0.720236	0.139351	0.336109		0.257007	0.0605623	-0.0517937	-0.0123453	0.0346126	0.350708	0.578958	0.502948	0.897542	0.705914	-0.144495	0.583957	-0.215583	0.323442	26.0223	25.9082	26.027	26.0625	26.0287	25.8693	25.642	25.8547	26.0289	26.1522	25.9269	25.932	26.1089	26.1	25.9845	26.1054	25.8994	26.0346	26.0311
AT1G56070	0	cytosol	Protein	11	31.138	82.423				0.0247761	0.0932746	0.092381	0.401272	0.026597	0.170279		0.646821	0.0521691	-0.240077	0.318818	0.465568	0.0637498	0.82874	0.326967	0.11655	0.109007	0.161787	0.38115	0.448569	0.00171857	31.3691	30.4883	30.933	31.7529	31.4661	31.9403	32.0121	32.0311	31.903	32.0636	31.8677	31.9897	31.4142	31.2419	31.9918	31.7415	30.7995	31.4879	31.044
AT1G56110	0	nucleus	Protein	17	98.044	84.439				0.393936	0.561893	0.144084	0.443857	0.829888	0.891327		-0.278386	-0.0824154	-0.266087	0.553969	0.761649	0.344113	0.851163	0.440705	0.0957112	0.119756	-0.126143	0.512606	-0.332935	0.0229035	23.636	24.3857		24.0018	23.4775	23.8282	24.3689	24.6604	24.4641	23.4485	24.0088	24.7899	23.6711	23.4945	23.9189	23.2183	23.0363	24.1429	23.0726
AT1G56140	0	plasma membrane	Protein	7	55.575	22.885																					0.196939	0.473045	-0.145498	0.585506																	21.3776
AT1G56145	0	plasma membrane	Protein	2	20.828	8.4619											0.00280812			0.0823868							0.104459	0.787446	-0.0639966	0.863806	21.4404		21.4875		21.356		21.3928	21.2829								21.2982
AT1G56190	0	plastid	Protein	4	20.618	93.221				0.124706	0.268569	0.302427	0.553197	0.0558471	0.224379		0.00147937	0.0369553	-0.0193114	-0.296955	-0.155012	0.989455	0.650069	0.876875	0.0829997	0.3449	0.259864	0.161714	0.173002	0.34433	28.0272	27.7972	27.7774	28.082	27.9912	27.8644	27.7966	27.7464	27.8148	27.862	27.8932	27.9394	28.0324	28.3183	27.7242	27.9738	27.8994	28.2407	28.2699
AT1G56220	0	nucleus	Protein	10	34.475	81.844				0.00173138	0.0166575	0.837992	0.888368	0.236817	0.442811		-0.30923	-0.430064	-0.247928	-0.669055	-0.510036	0.223642	0.172593	0.167592	0.00691457	0.284341	0.12567	0.600152	0.44338	0.0113492	24.1222	24.7499	23.8768	24.2187	24.7757	24.6109	23.8924	24.066	24.2458	24.1475	23.9473	24.1506	24.5714	24.9474	24.7699	24.4493	25.6189	24.5408	24.0302
AT1G56330	0	endoplasmic reticulum,cytosol	Protein	26	37.41	323.31				0.390451	0.558545	0.554326	0.708238	0.111654	0.30278		0.0159057	0.862562	0.0631364	-0.0222967	-0.055802	0.980344	0.00918341	0.908471	0.944207	0.903336	0.286903	0.0560977	0.193123	0.185392	23.5429	23.7033	22.9381	22.7647	23.0742	23.1896	22.8169	22.5909	21.9893	23.1256	23.264	22.4852	23.3857	22.7242	22.9986	22.8591	23.5299	22.4009	22.6944
AT1G56340	0	endoplasmic reticulum	Protein	21	63.808	323.31				1.00481e-05	0.00036977	0.201547	0.479448	0.0766235	0.256719		-0.55117	-0.554546	-0.0876266	-0.470423	-0.823396	0.065495	0.00324791	0.733473	0.0462121	0.0107533	-0.122808	0.468335	-0.0531585	0.767266	29.1066	29.6144	29.4516	29.0497	28.9399	28.9851	29.0224	28.6908	28.6407	28.8915	28.6176	28.8209	29.114	29.2108	28.57	28.7833	29.5925	28.9452	28.9946
AT1G56450	0	cytosol,nucleus	Protein	2	38.734	3.0671				0.0908226	0.219886	0.0805095	0.39451	0.210248	0.416396		0.221783	0.146657	0.211052	-0.0720522	-0.103923	0.136363	0.114767	0.108571	0.340925	0.396539	0.0937656	0.589379	0.117402	0.446325	28.0394	27.7879	27.9965	27.759	27.7998	27.6271	27.9014	27.8426	27.6542	27.5585	27.9622	27.7646	28.0432	28.0275	27.7605	27.8546	28.1375	27.8487	27.9575
AT1G56500	0	plastid	Protein	2	17.085	7.1904				0.703846	0.819021	0.681403	0.792236	0.548865	0.695528		-0.156442	0.107009	0.211993	0.291232	-0.20433	0.603204	0.746358	0.423224	0.213204	0.596492	0.0689441	0.814602	-0.00031189	0.999324	23.632	23.571	23.9313	23.7309	23.8113	24.2011	24.0138	23.3305	23.4234	23.7028	23.6288	23.679	23.8727	23.3195	23.7064	23.9724	23.3203	23.837	23.7979
AT1G56580	1	cytosol	Protein	2	17.672	8.8782													0.753168								0.176749	0.350459	0.0804273	0.691612	22.8877									21.99
AT1G56700	0	cytosol	Protein	7	51.796	57.438				0.162053	0.314285	0.690941	0.793922	0.466404	0.637679		0.262442	-0.0916454	0.017925	0.280205	0.399886	0.220033	0.71375	0.961284	0.344596	0.14491	0.271603	0.206563	-0.0106518	0.971236	22.7432	22.5277	22.3479	22.529	22.6024	23.2274	23.414	22.8695	22.194	23.1015	22.6847	23.0219	22.8333	22.7034	21.8284	22.7231	22.0722	22.867	22.6923
AT1G57720	1	cytosol	Protein	3	403.61	7.8407				0.0188831	0.0780783	0.0262184	0.321722	0.192806	0.395689		0.531153	-0.0546277	-0.196272	0.289264	0.369124	0.0372796	0.714716	0.216748	0.0404039	0.151277	0.11036	0.527586	0.134838	0.382124	30.3312	29.7591	29.9881	30.4372	30.3663	30.6217	30.6404	30.8628	30.8194	30.6891	30.702	30.594	30.427	30.209	30.6266	30.6074	29.7304	30.5787	30.172
AT1G57770	0	plastid	Protein	11	44.994	31.622												-0.0349226					0.833236				0.321935	0.259315	0.19617	0.493926	21.4581				21.4428			21.7348				21.2582							21.1029
AT1G57860	0	cytosol	Protein	2	41.89	10.018				0.0232578	0.089155	0.408522	0.614138	0.00738151	0.103517		0.431778	0.522607	-0.0108821	0.0635718	0.849693	0.420025	0.19435	0.973833	0.733186	0.0317489	-0.127493	0.586978	0.215102	0.269204	26.4279	25.6777	26.1451	26.8163	26.0837	27.1102	26.8365	27.0632	26.7944	27.6475	27.0001	26.6858	26.7135	26.4632	27.043	26.6757	25.4641	26.0924	25.5941
AT1G58080	0	plastid	Protein	2	41.48	8.1002				0.481229	0.638458	0.0219442	0.304839	0.0326624	0.185339		0.353666	0.154298	-0.233323	-0.174988	-0.356273	0.0770736	0.293154	0.318649	0.272687	0.0338435	0.356276	0.0732645	0.560742	0.00105011	27.1707	27.3899	27.5499	27.0905	27.2558	26.945	27.1341	27.0459	27.0236	27.7163	27.7846	27.1919	27.0097	27.2541	27.5368	27.0343	27.4712	27.4107	27.5487
AT1G58270	0	extracellular	Protein	12	45.628	105.79				0.027944	0.100203	0.671385	0.784614	0.154951	0.35457		0.275212	0.364489	0.426344	-0.0124379	0.137181	0.289155	0.153471	0.137118	0.944479	0.619618	0.425226	0.0164847	0.35832	0.0295501	26.5805	26.4244	26.5156	26.516	26.2346	26.1016	26.3141	25.7386	26.0913	26.4684	26.5577	25.9328	26.404	26.3602	26.8275	26.2389	27.0358	26.6211	26.3482
AT1G59359	0	cytosol	Protein	48	93.89	323.31				0.112795	0.253876	0.565404	0.714335	0.0705272	0.249044		0.0241326	-0.517341	-0.686122	-0.145422	-0.0132516	0.940265	0.123963	0.00811784	0.51682	0.983958					26.0537	25.4978	26.0675	26.4166	25.9445	27.1711	26.5235	26.7724	26.7378	26.5647	26.2814	26.5199	26.7843	26.2234	26.5303	26.4771	24.4944	26.2479	25.5473
AT1G59610	0	plasma membrane	Protein	9	58.673	48.798				0.199365	0.360302	0.0167388	0.291692	0.436747	0.614241		0.73305	-0.25181	-0.271551	0.120837	0.321534	0.0797141	0.208014	0.100817	0.259251	0.253792	-0.392967	0.013313	-0.226873	0.151353	26.3198	25.5332	26.1628	26.7403	26.4679	27.0168	26.9539	27.1178	27.0082	26.8768	26.8994	26.8467	26.5825	26.4593	26.6737	26.7244	25.7974	26.721	26.3456
AT1G59700	0	cytosol	Protein	2	113.75	3.1827				0.859216	0.918493	0.553233	0.707457	0.546873	0.693303		-0.309582	0.173968	-0.0816504	0.0571626	0.0747641	0.252879	0.117932	0.808197	0.679597	0.713043	-0.0506053	0.861366	0.0539622	0.833588	24.0687	24.1234	23.9606	23.4565	23.9037	23.7047	23.8673	23.9444	23.4788	23.9379	23.8152	23.8734	24.0643	23.768	23.6743	23.6599	24.1359	23.5696	24.0907
AT1G59830	0	plasma membrane	Protein	2	114.87	8.9321																					-0.0833279	0.731333	0.0396601	0.871009		21.9218
AT1G59870	0	plasma membrane	Protein	3	14.518	36.433				0.000978085	0.0111608	0.828383	0.881673	0.0524802	0.221108		0.741635	0.295152	0.330832	0.541625	0.552087	0.1008	0.324774	0.199545	0.103303	0.130703	0.515377	0.0129887	0.410064	0.0345842	23.425	23.217	23.6756	23.8527	23.6806	24.2642	24.0486	24.591	24.568	23.8734	24.5255	24.2084	23.9262	24.0812	23.9976	23.2216		24.188	23.9323
AT1G59900	0	mitochondrion	Protein	6	21.986	48.564				0.982531	0.991965	0.168016	0.452706	0.13973	0.336471		0.375664	0.0504033	-0.409568	0.0812577	-0.0870675	0.171653	0.817899	0.0931901	0.481761	0.765678	0.0566481	0.742418	0.0532335	0.740306	25.1425	24.4044	24.9529	25.3814	25.2301	25.1543	25.647	25.519	25.4717	25.9104	25.5088	25.7145	25.221	25.1822	25.4272	25.5144	24.77	25.3861	25.2389
AT1G59960	0	cytosol	Protein	15	49.142	323.31				0.013761	0.0641021	0.0510614	0.36499	0.59227	0.728281		0.953851	0.00943365	-0.157273	0.212417	0.595915	0.0508714	0.962599	0.534025	0.332067	0.0975327	-0.118096	0.638039	0.00569815	0.983115	25.4056	24.4444	24.6798	25.4134	25.4244	25.7556	25.4877	25.8777	25.7822	25.2066	25.6749	25.7346	25.4159	24.993	25.7057	25.8244	24.2722	25.3727	25.0871
AT1G59990	0	plastid	Protein	12	27.651	323.31				0.279108	0.447302	0.513042	0.68522	0.101111	0.289944		0.343335	0.115115	-0.160474	0.416254	-0.0459756	0.362376	0.661609	0.627666	0.0978828	0.809317	-0.0530721	0.85852	-0.289297	0.131833	21.1597		21.062	21.6285		22.163	21.5752	21.7516		21.7617	21.9056	21.5926	21.9421	21.4511	21.4332	22.0266			21.4561
AT1G60000	0	plastid	Protein	7	114.4	76.672				0.715251	0.824471	0.130185	0.433215	0.225309	0.429196		-0.288203	0.298171	0.346819	0.0646322	-0.246304	0.245694	0.249549	0.145172	0.785469	0.190418	-0.0865081	0.762887	0.120163	0.625495	23.6831	24.2492	23.9508	23.5354	24.0567	23.5158	23.4322	22.9668	23.5124	23.2497	23.3616	23.3673	24.2739	23.6432	23.3765	24.0274	24.176	23.7975	24.0098
AT1G60080	0	cytosol	Protein	2	18.406	5.6679				0.0407703	0.126879	0.206234	0.484723	0.0133151	0.129844		0.436228	-0.0563373	-0.0361991	0.14427	0.45578	0.172313	0.78977	0.834751	0.402805	0.00189446	-0.463514	0.0616451	0.00659419	0.983444	22.6016	22.7156	23.0072	22.928	22.6496	22.9895	22.0744	22.7168	22.9977	22.5111	22.3797	22.5664	22.5395	22.5485	23.1775	22.6967	22.5764	22.5326	22.7317
AT1G60110	0	cytosol	Protein	6	24.046	40.925																					0.278279	0.397505	-0.106105	0.772557
AT1G60420	0	cytosol	Protein	3	61.723	9.1686				0.102157	0.23756	0.235232	0.506773	0.333973	0.530502		0.239079	-0.12071	-0.0777733	0.263226	0.482448	0.218025	0.493451	0.731677	0.167958	0.148679	-0.0902482	0.657454	-0.258816	0.0905448	25.6231	25.2341	25.5001	25.7946	26.0137	25.7484	25.963	26.0641	26.098	25.8149	25.8959	26.0843	25.6793	25.5718	25.8696	26.0399	24.832	25.8488	25.7326
AT1G60550	0	peroxisome	Protein	11	44.556	279.36				0.0166287	0.0717814	0.297998	0.549878	0.0330066	0.185859		0.348145	0.2889	0.0596576	0.237378	-0.0680524	0.160331	0.0343331	0.545517	0.199219	0.712164	0.574237	0.0112156	0.346921	0.11434	23.89	24.51	24.116	23.9415	24.0352	24.1396	24.0505	24.1657	24.4352	24.2266	24.4086	24.2905	24.3218	24.2745	23.7345	24.1837	24.5187	24.4788	24.8886
AT1G60680	0	cytosol	Protein	7	30.771	204.08																					0.0551482	0.889959	-0.0741926	0.830848					22.1616		23.0653		22.8739			22.2408
AT1G60710	0	cytosol	Protein	14	100.23	323.31				0.0691521	0.181447	0.518233	0.688406	0.776602	0.855628		0.31046	0.128856	0.119522	-0.000629058	0.0163945	0.230726	0.231704	0.118561	0.994845	0.902054	0.00691382	0.980227	-0.306606	0.0401652	27.7152	27.716	27.2826	27.6642	27.6873	27.6725	27.5277	27.3836	27.6239	27.5094	27.7017	27.6016	27.5726	27.6876	27.5216	27.8635	28.0223	27.672	27.4748
AT1G60730	0	cytosol	Protein	7	26.506	55.993																					0.0660947	0.887001	-0.339993	0.296574															21.9705
AT1G60780	0	golgi	Protein	2	34.96	24.028											-0.511704	-0.313208	-0.0621694	1.04479	0.352005					0.304374	-0.0780304	0.751092	0.0650733	0.781146				23.6621			24.1531	23.8751	24.7293	23.1194	23.4711	23.3335	23.0221					23.2881
AT1G60940	0	golgi	Protein	15	165.08	39.953				0.00417412	0.0295399	0.0451117	0.357135	0.284249	0.489826		0.199909	-1.08992	-0.693403	-0.466304	-0.0677804	0.462751	0.00835785	0.154753	0.134894	0.802435	-0.0628956	0.793444	-0.0883866	0.667484	25.0354	24.4121	24.1919	25.1462	24.8596	25.8242	25.7114	26.0575	25.2836	25.3502	24.9856	25.9142	24.9495	24.8229	25.7955	25.3509	24.1953	25.1052	24.509
AT1G60950	0	plastid	Protein	9	43.059	125.54				6.3545e-06	0.000271125	0.106264	0.413952	0.621918	0.749407		0.483475	2.00894	1.16123	1.10448	0.502543	0.340485	0.00126988	0.0603899	0.0231397	0.303573	0.116736	0.668305	0.134426	0.584826	25.5637	26.9865	26.5196	25.4554	25.8091	24.2411	25.3739	24.8039	24.9068	25.5455	26.4752	25.5363	25.3538	25.3689	25.7887	25.4169	26.6186	25.347	26.4922
AT1G60990	0	plastid	Protein	10	36.73	149.17				0.0128615	0.0610713	0.00161455	0.396238	0.397748	0.579885		0.779481	0.0419349	0.164663	-0.163846	0.0653809	0.00744041	0.807521	0.123299	0.235017	0.680676	-0.03915	0.907893	-0.0818257	0.764755	24.6467	24.165	24.7725	24.6016	24.8968	24.6776	24.7506	25.1894	24.9067	24.5242	24.6633	24.721	24.6893	25.0732	24.818	25.2341	24.5893	25.1136	24.97
AT1G61010	0	cytosol	Protein	5	64.747	20.433																					-0.0356605	0.928247	-0.150507	0.611454								22.7762				22.7644						22.0286
AT1G61150	0	nucleus	Protein	3	28.498	36.431											-0.58129	0.0618736	-0.23408	0.216483	-0.461342	0.274588		0.212028	0.460108	0.158899	0.215684	0.341575	0.256171	0.212528	23.253	24.007	24.3677	23.0774				22.7312			23.1305	23.27	23.1754	23.2936		22.6539	23.1496	23.2572	23.8888
AT1G61520	0	plastid	Protein	4	32.698	16.182				0.0572626	0.161631	0.345764	0.576926	0.00451684	0.0863772		0.312409	0.201554	0.492577	-0.065132	-0.00419239	0.245498	0.358965	0.0452908	0.695272	0.987035	0.177164	0.530611	0.0183851	0.957575	31.1624	31.6326	31.2499	30.89	31.1761	30.7888	30.7553	31.0367	30.9119	30.3533	31.0237	30.8245	31.3538	31.4315	31.056	30.7885	32.1442	31.4092	31.4141
AT1G61570	0	mitochondrion	Protein	2	66.348	3.1674				0.713409	0.823638	0.357314	0.584281	0.848402	0.902002		-0.416339	0.202213	0.315552	-0.0458467	-0.299209	0.183971	0.298166	0.378188	0.833458	0.50188	-0.0124887	0.954974	-0.14549	0.301997	24.9131	25.7581	25.7194	24.7192	25.0267	24.5955	24.4571	24.8578		24.8076	24.9229	24.7013	25.0549	25.2561	24.9258	24.5138	25.9668	24.6816	25.2223
AT1G61580	0	cytosol	Protein	3	52.644	6.9826				0.130585	0.274405	0.0544504	0.35874	0.396832	0.579697		-0.205674	-0.220737	-0.100081	0.976697	0.814194	0.672692	0.608985	0.802227	0.00760877	0.0385235	0.096856	0.818512	0.424783	0.143464	24.0121		23.2474	24.4145	23.9771	24.3026	23.8382	23.3798	24.8519	23.5812	24.0435	24.2886	23.1677	23.4841	24.0818	23.6667		23.9833	23.209
AT1G61690	0	nucleus	Protein	14	65.169	118.41											-0.0145493	-0.426691	-0.162042		-0.831234	0.953433		0.647707			0.0399123	0.919146	0.118275	0.701794	22.5501			22.1177		22.8241	22.803		22.424	22.7611				22.7447	22.4058			23.0042
AT1G61820	0	extracellular	Protein	2	34.397	4.5676											-0.0588652				0.00610709						0.161028	0.645447	-0.142771	0.668709		22.3307																	22.4449
AT1G61870	0	mitochondrion	Protein	2	38.268	10.795											0.0257836	-0.00193951	0.238312	0.757538	0.252918		0.997602	0.508287	0.0593157	0.327543	-0.085658	0.652066	-0.072109	0.68902				22.6319		22.5452	22.907	24.1515	23.0578	22.5424	22.3553	23.0565	22.3658	21.9951	23.0178	22.8391		22.6301
AT1G61900	0	plasma membrane	Protein	13	37.924	130.51																					-0.150692	0.559386	-0.129672	0.594606																			22.5735
AT1G62020	0	cytosol	Protein	3	37.857	4.6187													0.291108								-0.0516198	0.788065	0.151108	0.295509							22.0263	22.9572		21.9187		22.9687
AT1G62045	0	nucleus	Protein	6	49.032	30.303												-0.455587									0.329654	0.248344	0.183259	0.537032	22.9318			22.2508		22.2246		22.2269	22.1902							22.0891		22.1984
AT1G62180	0	plastid	Protein	2	33.806	5.3388				0.124256	0.267991	0.441701	0.639847	0.0259744	0.170366		-0.223856	0.145464	-0.578139	-0.0975144	-0.186814	0.25717	0.59837	0.240221	0.608973	0.27388	-0.09799	0.763186	0.317978	0.178105	24.2607	24.5327	24.7854	24.6974	24.1574	23.9358	24.3892	23.9087	23.718	25.1495	25.2562	24.458	24.4035	24.1422	24.3559	24.0518	23.8875	23.7308	24.1296
AT1G62290	0	vacuole	Protein	3	41.039	83.708													-0.476453								0.393933	0.161271	0.259701	0.35661											22.2892
AT1G62380	1	golgi	Protein	2	15.539	134.02				0.685941	0.80583	0.236954	0.507143	0.991439	0.994478		-0.123723	-0.0855419	0.304194	-0.102672	-0.133008	0.604052	0.300568	0.0647791	0.570336	0.312523	-0.847177	3.20408e-05	-0.666453	0.00063629	29.337	29.2656	29.5133	29.0786	29.372	29.2222	29.1377	29.2962	29.2481	28.8807	28.877	29.1301	29.4142	29.4036	28.8055	29.4868	29.4855	29.104	29.3416
AT1G62390	1	nucleus	Protein	7	47.008	85.894				0.510505	0.665306	0.229896	0.501885	0.0583969	0.226288		-0.237581	-0.239682	-0.0706214	0.476732	0.541722	0.532755	0.484296	0.843689	0.0325206	0.168196	-0.198803	0.0958798	-0.0140911	0.933192	24.9868	24.256	24.7683	25.865	24.9674	25.346	25.5148	25.8047	25.3564	25.2524	24.8036	25.6735	25.0912	24.8982	25.219	25.5032	23.8824	25.0242	24.5429
AT1G62480	0	cytosol	Protein	4	77.364	8.2116				0.00265988	0.0218735	0.156178	0.451812	0.098576	0.286581		-1.66295	-0.222865	-0.250634	-0.308833	-1.04565	0.0308947	0.517531	0.646093	0.328472	0.116708	-0.0683649	0.799789	0.0760147	0.753471	26.6512	28.6592	27.5479	26.2865	26.4375	25.6794	26.0765	25.7488	25.5876	27.0439	26.199	26.2027	25.9239	26.0704	26.085	25.4163	27.2289	26.1426	28.1865
AT1G62560	0	endoplasmic reticulum,plastid	Protein	5	25.042	33.543				0.636021	0.767396	0.644859	0.769806	0.435694	0.613345		0.0451869	0.189952	-0.0560932	-0.234435	0.363954	0.886922	0.450479	0.83867	0.284023	0.471256	0.126638	0.656546	0.330169	0.127175	24.0688	23.7597	23.9466	24.5334	23.6614	24.0168	24.4245	24.4663		24.1588	24.0463	24.3823	24.231	23.9912	24.5115	23.956	23.0764	24.3302	23.4859
AT1G62640	0	plastid	Protein	10	23.746	234.48				0.129103	0.273242	0.0856702	0.397321	0.62429	0.750728		0.346764	0.255222	-0.0835735	-0.0978124	0.0442659	0.102598	0.0949076	0.392205	0.295069	0.785446	0.266672	0.173285	0.298206	0.0893078	27.0282	27.1056	27.1682	26.8184	26.7533	27.0623	27.1693	26.8014	27.0072	27.3577	27.275	27.1148	27.1766	27.2653	27.3576	27.0629	26.7538	27.149	27.4592
AT1G62660	0	vacuole	Protein	3	9.4116	47.055				0.442377	0.602943	0.161138	0.452386	0.365643	0.555348		-0.147709	-0.125965	0.363407	-0.292198	-0.1242	0.286166	0.532916	0.128237	0.0519089	0.647949	0.152312	0.490465	0.500501	0.0022636	28.4276	28.727	28.2894	28.2686	28.6106	28.2377	28.216	28.439	28.1041	27.8154	27.7509	28.2426	28.4977	28.6882	28.2876	28.2904	29.1088	28.4367	28.323
AT1G62740	0	nucleus	Protein	6	44.546	22.335				0.640603	0.772291	0.0566115	0.359312	0.0557146	0.225075		0.199141	0.0695459	0.17509	-0.338734	-0.271456	0.449358	0.594867	0.154415	0.0275621	0.125768	-0.0339897	0.90961	-0.0677069	0.786884	27.3619	27.541	27.2376	27.2626	27.2787	27.0059	27.1965	26.9281	27.0408	27.0109	27.1225	27.2042	27.3737	27.5777	27.2143	27.2488	27.6083	27.3434	27.1475
AT1G62750	0	plastid	Protein	3	128.94	32.636				0.166008	0.318805	0.164065	0.452832	0.715684	0.81065		0.27779	0.115915	-0.220373	0.0401699	0.282477	0.077927	0.405047	0.130226	0.680896	0.3059	-0.160942	0.469068	0.0151774	0.956323	29.3342	29.0484	29.2677	29.6174	29.5599	29.332	29.5627	29.5139	29.4761	29.8159	29.7112	29.7069	29.5317	29.369	29.543	29.6041	28.7378	29.6189	29.735
AT1G62780	0	plastid	Protein	2	38.806	14.149				0.216354	0.379814	0.105106	0.412716	0.169099	0.367526		-0.288	0.17663	0.192542	-0.213979	-0.40137	0.0106306	0.354784	0.54602	0.168018	0.0673727	0.143259	0.540638	0.287993	0.119797	27.2302	27.2529	27.3528	27.0898	26.9174	26.379	26.9608	26.8513	26.1638	26.897	27.1256	26.9538	26.9835	27.1557	26.8287	26.7119	27.5228	27.005	27.4898
AT1G62800	0	peroxisome	Protein	3	59.112	5.512											0.124643	0.162849	-0.0961195	0.397525	0.110086	0.567777	0.518016	0.578551	0.308044		0.310378	0.179632	0.0726279	0.796529		22.0547		22.4126	21.7155		22.1778	22.4012	22.1695	22.2924	21.9412	21.8245	21.9793	22.1035		22.7367		22.0545	21.9263
AT1G62810	0	extracellular	Protein	3	45.757	9.9989				0.254303	0.419892	0.130905	0.433164	0.348675	0.542158		-0.119277	-0.209579	0.407039	-0.199732	-0.485879	0.734572	0.451472	0.141958	0.270384	0.0129299	0.404901	0.0915856	0.505159	0.0185996	23.6039	24.446	23.8039	23.4958	24.0271	23.766	23.8352	23.6919	23.0741	23.7128	23.4399	23.4794	23.3744	23.5013	23.8633	23.5888	24.067	23.6261	23.7126
AT1G62820	0	cytosol	Protein	2	45.091	15.215				0.0471196	0.14069	0.223242	0.495066	0.16562	0.363452		-0.807681	-0.11324	0.32568	-0.547272	-0.533454	0.135111	0.764553	0.3803	0.0427239	0.206449	-0.225074	0.277593	-0.295531	0.100273	25.8058	27.2448	26.1644	25.0889	25.8669	24.5181	25.0376	25.2515	24.9504	24.5213	25.4636	24.9224	25.5523	25.7989	25.4916	24.8929	26.5779	25.5221	25.391
AT1G63000	1	cytosol	Protein	4	136.56	10.878				0.315426	0.486186	0.120352	0.427546	0.0131877	0.129459		0.0812922	0.276273	-0.159109	0.051237	0.00327265	0.577345	0.0326402	0.35906	0.258346	0.964577	-0.0416596	0.903901	0.616411	0.00227518	27.7734	27.9661	28.1287	27.5414	27.7352	27.6607	27.7744	27.7083	27.7419	27.9897	28.3631	27.7351	27.7443	27.7645	27.732	27.8427	27.7688	27.67	27.4908
AT1G63160	0	nucleus	Protein	2	7.3311	4.7583																					-0.141646	0.52578	-0.130811	0.538118
AT1G63220	0	cytosol	Protein	7	50.655	153.16				0.266143	0.432409	0.0263939	0.319876	0.430756	0.6096		-0.173241	0.44797	-0.200264	0.128844	-0.923932	0.642416	0.00708448	0.601092	0.391434	0.0344473	0.0311512	0.90735	0.234419	0.172893	23.7107	25.0017	24.4631	23.9478	23.8823	23.5049	23.648	23.4964	23.6351	24.3004	24.756	23.813	23.8845	23.9245	24.0568	23.4944	24.7303	23.9318	24.4906
AT1G63290	0	cytosol	Protein	2	55.748	28.005				0.971326	0.985383	0.72239	0.81511	0.158356	0.355727		0.471561	-0.0492645	0.0576647	-0.00709343	-0.436471	0.378844	0.895085	0.838472	0.991198	0.281254	0.201805	0.223179	0.0740124	0.690465	24.8837	24.9714	25.061	24.8212	24.9033	25.2268	24.4116	23.9245	24.8184	24.9587	24.8763	24.2885	24.7451	24.6892	23.5164	24.6613	25.997	24.8945	24.603
AT1G63460	0	cytosol	Protein	18	36.183	323.31				0.00211393	0.0190318	0.936382	0.949929	0.824216	0.888476		0.286819	0.420043	0.486927	0.252826	0.509841	0.444748	0.0271609	0.0491816	0.22332	0.192178	-0.0046912	0.986806	-0.174186	0.326754	24.8224	25.204	24.9959	23.7208	24.7172	24.4551	24.6522	24.1002	24.2086	24.5862	24.7465	23.9901	24.6942	24.9197	24.1595	24.6649	25.2773	23.7978	24.9412
AT1G63610	0	plastid	Protein	10	82.707	220.75				0.272259	0.438955	0.611274	0.742045	0.0325948	0.18603		0.0397377	0.134612	0.278941	-0.0669422	0.0148963	0.844985	0.406262	0.124022	0.655179	0.925653	0.101387	0.66804	-0.0551935	0.814517	24.9389	24.972	24.9718	24.781	24.7023	24.6182	24.3789	24.6475	24.4174	24.2075	24.665	24.6539	24.6483	24.8507	24.5177	24.4365	25.028	24.6347	24.7962
AT1G63660	0	cytosol	Protein	6	16.628	202.98				0.234842	0.402664	0.298191	0.549889	0.740995	0.829115		0.409657	-0.0267289	-0.330759	0.34066	0.38223	0.238487	0.938669	0.187725	0.249229	0.222485	-0.000376332	0.998877	-0.117815	0.419261	24.9301	24.4273	24.4834	25.2833	24.7378	24.6105	25.7267	25.5514	25.2624	25.5229	25.1851	25.7664	24.7999	24.506	25.6338	24.9252	24.2626	25.1719	24.9389
AT1G63680	0	plastid	Protein	6	52.688	29.234				0.279979	0.448453	0.506367	0.680004	0.960948	0.973845		-0.323019	-0.252064	0.628245	0.572491	0.784899	0.521447	0.544804	0.194431	0.51071	0.354743	-0.340342	0.0691437	-0.0488549	0.837394			24.1664	24.2772	24.573	24.0212	24.1398	23.1276	24.3671	23.0447	23.117	23.9084	24.4669	22.3013	23.2112	24.4267	23.1468	24.3815	23.7865
AT1G63770	0	plastid	Protein	12	42.846	186.98				0.00597557	0.0371141	0.507504	0.680291	0.0726682	0.252368		0.479338	0.127032	0.06725	0.299681	0.55252	0.103649	0.634465	0.754199	0.104081	0.0858956	-0.272416	0.0420809	-0.495942	1.71435e-05	27.9472	27.1886	27.8546	28.2651	28.2023	28.3057	28.5017	28.6568	28.4978	28.3163	28.1609	28.564	28.1095	27.9466	28.4797	28.5688	27.2944	28.2175	27.9784
AT1G63940	0	plastid	Protein	15	72.227	323.31				0.831631	0.902441	0.0904784	0.399489	0.165358	0.363417		0.330507	-0.0241674	-0.121023	-0.0313555	-0.0951053	0.170758	0.822344	0.0951743	0.723523	0.34672	0.0879444	0.60898	0.0898862	0.56974	30.6219	30.0871	30.6918	30.5653	30.5942	30.7461	30.6264	30.6145	30.7485	30.8299	30.6519	30.6375	30.5523	30.5496	30.6946	30.7296	30.6597	30.5454	30.4883
AT1G63970	0	plastid	Protein	21	64.519	308.08				0.286808	0.45592	0.163741	0.453213	0.899164	0.935042		-0.555005	0.0215155	0.372289	-0.339095	-0.146459	0.276755	0.892958	0.0531103	0.00605119	0.635654	0.0666927	0.787578	-0.27092	0.113558	26.6193	27.1508	26.5385	26.2591	26.4969	26.6271	26.0775	26.1375	25.9009	26.146	26.2489	26.1809	26.5592	26.4156	26.5664	26.582	27.3411	26.2879	26.5766
AT1G64190	0	plastid	Protein	46	86.057	323.31				0.228859	0.394936	0.34498	0.577254	0.605317	0.73755		0.481126	-0.0442508	-0.188208	0.129612	0.297977	0.217089	0.831031	0.377646	0.237656	0.366551	0.0621576	0.800291	0.224325	0.202922	26.3998	25.8746	26.4167	26.638	26.4155	26.5901	26.9214	26.7627	26.8007	26.9092	26.6444	26.9353	26.6143	26.5182	26.6971	26.9087	25.6552	26.5417	26.4828
AT1G64200	0	vacuole	Protein	17	27.219	323.31				0.81572	0.893076	0.451635	0.647864	0.372222	0.558997		0.312907	-0.117175	0.325803	-0.162947	-0.213994	0.43439	0.465006	0.308042	0.612168	0.311855	-0.522319	0.0132302	-0.168371	0.476781	24.4277	24.7051	24.2813	24.1463	24.1818	24.5656	24.2951	24.396	24.7506	23.739	23.6	24.2486	24.542	24.7168	23.4874	24.5286	24.7229	24.6048	24.52
AT1G64510	0	plastid	Protein	6	80.137	44.021				0.765769	0.862442	0.0103509	0.272173	0.0214104	0.154923		-0.148927	0.191153	0.781811	-0.212112	-0.45109	0.601721	0.25611	0.0329466	0.368152	0.120023	0.00182357	0.993846	0.0457746	0.790458	28.0536	28.5088	28.4408	27.6632	27.8454	27.3704	27.593	27.5544	27.4796	27.5123	27.1155	27.5197	27.9958	28.2062	27.6599	27.6046	28.8874	28.2825	28.4481
AT1G64520	0	cytosol,nucleus	Protein	5	16.579	225.96				0.421407	0.583822	0.203792	0.48245	0.666531	0.779251		0.324246	-0.0365766	-0.244602	0.24483	0.0408643	0.101323	0.834117	0.193735	0.165196	0.866945	0.0884783	0.627658	0.183857	0.206095	26.0888	25.7931	26.3089	26.3876	26.173	26.5191	26.3615	26.6657	26.4025	26.7441	26.4434	26.5438	26.0578	26.0148	26.6048	26.3015	25.6871	26.293	26.4217
AT1G64550	0	cytosol	Protein	20	33.597	281.73				0.438333	0.599653	0.234939	0.506883	0.0148277	0.135194		0.148427	-0.150096	-0.280572	0.13759	0.679678	0.746019	0.565295	0.506864	0.221257	0.0171495	0.109684	0.61616	0.318325	0.0520491	23.4451	21.789	23.0462	23.4516	23.2265	23.775	23.6506	24.246	23.7762	23.0762	23.3457	23.67	23.5378	23.3088	23.5531	23.7419	22.7778	22.7985	22.341
AT1G64640	0	extracellular	Protein	2	36.747	4.9132											0.135308	0.0346241	0.0768053	0.23313	0.314145	0.799551	0.887218	0.933987	0.539254		0.35127	0.161714	0.367032	0.110991	22.2557	23.5051	22.9798	22.4285	22.6928	22.3914	22.2414	21.9634	22.0589		23.6218		21.7664	22.3199	22.7173			22.0317
AT1G64660	0	cytosol	Protein	6	16.266	88.376																					-0.128607	0.64382	-0.0524826	0.859114									21.701				21.291
AT1G64710	0	golgi	Protein	4	24.111	96.46				0.00229526	0.0199329	0.157905	0.450611	0.905018	0.938478		0.658897	0.260945	0.19971	0.721884	-0.0356756	0.0835362	0.24327	0.442524	0.00689022	0.898618	0.332577	0.265736	0.0781812	0.82313	23.0285	23.2138	23.0107	23.3123		23.2995	23.3941	23.2087	23.3145	23.3867	23.6713	23.6008	23.264	23.1952	22.8555	23.2963	23.2388	23.1892	23.6846
AT1G64740	0	cytosol	Protein	8	19.067	51.272				0.859016	0.918614	0.28885	0.546348	0.26855	0.47672		0.272085	0.0511959	-0.492304	0.21955	0.0555333	0.412418	0.81167	0.192468	0.384362	0.706998	0.292542	0.0871276	0.235642	0.146739	21.9855	21.1836	21.8304	22.3515	22.0739	22.3077	22.063	22.6827	22.7772	22.1006	22.6318	22.7029	21.773	21.6619	22.4739	22.1216		22.2549	22.3793
AT1G64760	0	plasma membrane	Protein	9	37.955	102.59											-0.680166	0.459261	0.254818	-0.0263759	-0.465256	0.0304331	0.511866		0.930267	0.323463	-0.0744466	0.796264	-0.139399	0.547218	23.6247	23.6242	24.0022	23.1012	23.2295			21.6923			23.5278	22.71	23.1909	23.1125		22.7558	23.8467		23.9235
AT1G64770	0	plastid	Protein	13	59.314	120.29				0.0129357	0.0613248	0.133825	0.434046	0.00513038	0.0915695		-0.0217466	0.649658	0.430452	0.358624	-0.0851204	0.93969	0.0400399	0.136386	0.0607828	0.635711	0.398456	0.0355412	0.50354	0.00193875	23.6561	24.3292	23.9313	23.1624	23.1299	23.5189	23.6648	23.0271	23.1457	24.0734	23.8837	23.814	23.3827	23.6143	23.189	23.6446	23.8669	24.2481	24.5849
AT1G64790	0	golgi	Protein	9	85.586	33.912												-0.527926	0.429142	0.724555			0.246021	0.286617	0.184635		0.0365395	0.878466	-0.118119	0.515577							22.3052	23.1425	22.3535	21.9098	21.9447	22.301			22.2478	21.6702
AT1G64980	0	cytosol	Protein	31	52.501	323.31																					-0.259278	0.254975	0.249538	0.23794										23.4359
AT1G65260	0	plastid	Protein	16	53.377	323.31				0.871639	0.926058	0.313766	0.561727	0.0907742	0.275598		-0.231184	0.0848865	0.321709	-0.0946277	-0.153022	0.20838	0.605635	0.236695	0.570062	0.556968	-0.000768801	0.99772	0.0776251	0.691777	26.8013	27.3258	27.1753	26.6675	26.8909	26.6491	26.7222	26.7512	26.9688	26.4975	26.5319	26.6393	27.1557	27.2012	26.5906	26.6967	27.7829	27.0851	27.2224
AT1G65270	0	endoplasmic reticulum	Protein	4	27.085	67.024				0.383967	0.553033	0.466138	0.65746	0.0172085	0.143567		-0.0590227	-0.205612	0.24062	-0.44767	-0.0463378	0.873631	0.48984	0.280593	0.00942938	0.878023	-0.0490907	0.801648	-0.0847852	0.602115	25.6149	25.7586	25.658	25.4006	25.5595	25.4389	25.138	24.9188	24.9276	24.7435	24.7424	24.9186	25.3997	25.4415	25.5578	25.3426	25.7684	24.8907	24.6691
AT1G65290	0	mitochondrion	Protein	3	38.123	6.1555				0.00533315	0.0349683	0.1198	0.42869	0.421286	0.601399		-0.0664163	0.26919	1.08888	0.328967	0.386427	0.760396	0.291648	0.00759325	0.273199	0.418718	0.0241973	0.899474	-0.0367363	0.823807	26.0245	26.4448	26.5722	25.7015	26.5356	25.7682	25.6448	26.1696	25.9991	25.1166	25.6694	25.0318	26.7406	26.219	25.7925	25.8111	27.1683	26.3156	25.7367
AT1G65410	0	plastid	Protein	5	22.761	74.067													1.37508								0.071052	0.811843	-0.216823	0.318458										20.4976
AT1G65590	0	plasma membrane,extracellular	Protein	7	79.643	80.058				0.815862	0.892899	0.950778	0.961222	0.102076	0.289888		0.124796	0.0660171	-0.120623	0.0972505	-0.0378175	0.437092	0.764644	0.682369	0.543516	0.921656	-0.124789	0.646786	-0.13441	0.583556	24.0869	24.1437	23.5457	23.7931	23.3762	23.786	24.3778	23.9257	24.3777	23.2771	24.1514	24.4947	23.7739	23.9082	23.7333	23.7944	23.3247	24.4012	24.7651
AT1G65650	0	cytosol	Protein	2	20.251	16.992				0.401609	0.569527	0.0968403	0.40684	0.352024	0.544776		-0.185741	0.365284	-0.270178	0.336233	0.130652	0.277418	0.049547	0.243365	0.0278129	0.642441	-0.0308125	0.920982	0.0419493	0.876052	22.5673	22.4814	22.7418	22.3988	22.4806		22.4685	22.4816	22.4581	22.8581	22.8113	22.9812	22.295	22.3572		22.3117	21.6899	22.6087	22.6287
AT1G65700	0	nucleus	Protein	2	47.82	11.456													0.54563								-0.169811	0.366146	-0.180594	0.291285		25.6458	23.2183							22.5491		22.1371		22.5068					23.1321
AT1G65860	0	cytosol	Protein	4	43.257	16.452											-1.52598	0.244987	-0.300571	-0.0175222	-0.0346469		0.441385	0.231163	0.956985	0.929362	-0.0241558	0.943082	-0.0692826	0.799607	22.1017			22.9449	21.9908		22.3005	22.7207	22.8198	22.4482	22.087	22.9265		21.7625	22.3556	22.7344		22.0022	22.0592
AT1G65930	0	cytosol	Protein	3	49.8	25.502				0.0350371	0.115508	0.537114	0.700222	0.672995	0.784007		0.247492	0.0840917	0.0183753	0.0433502	0.100592	0.0626985	0.375638	0.732618	0.459888	0.547308	0.0672079	0.840524	0.718558	0.000417359	31.0142	30.9358	30.5792	30.9738	30.9772	30.8729	31.0947	31.0333	30.9019	30.9299	30.9289	31.0363	30.9732	31.0013	30.8988	31.1198	30.5691	31.1715	31.1232
AT1G65960	0	cytosol	Protein	7	52.281	32.804				0.392355	0.560997	0.350827	0.57914	0.05421	0.223597		-0.169616	-0.25087	-0.14107	0.688523	0.80103	0.791751	0.600805	0.695523	0.151819	0.171066	0.0204814	0.93155	0.0286491	0.891384	25.1281	24.426	24.6934	25.878	25.3472	26.1166	26.1668	26.4644	25.8791	25.4281	25.8017	26.1982	25.1037	24.3795	26.1975	25.8672	23.9846	25.5578	24.7722
AT1G65970	0	cytosol	Protein	6	38.005	85.264				0.00210647	0.0190229	0.690049	0.794447	0.0210578	0.154267		0.251781	0.123039	0.441365	0.163382	0.369946	0.0957269	0.336012	0.0124067	0.577036	0.107313	-0.407001	0.0562279	-0.382758	0.0498452	24.7111	24.7862	24.5463	24.3677	24.5736	24.526	24.4747	24.7808	24.3136	23.8966	24.1528	24.2881	24.8894	24.651	24.3184	25.0585	24.8439	23.9568	24.2356
AT1G65980	0	cytosol	Protein	10	284.78	26.939				0.0834087	0.207045	0.212241	0.489085	0.426105	0.606514		-0.0119148	0.38663	0.423701	0.0675949	-0.100914	0.94289	0.0682844	0.105027	0.669346	0.681201	-0.0628612	0.71351	-0.186055	0.143535	28.9077	28.9819	29.1241	28.643	28.7222	28.9915	28.6141	28.2413	28.2917	29.0019	28.7751	28.2433	28.8986	28.7502	28.5047	28.6558	29.3262	28.4884	28.7164
AT1G66070	0	cytosol	Protein	2	60.235	2.6066				0.079944	0.201848	0.306011	0.55527	0.224475	0.427883		-0.384123	-0.354117	0.26788	-0.215324	-0.270527	0.308756	0.0165899	0.301578	0.145036	0.360487	-0.345425	0.0743619	-0.194747	0.322033	25.6268	26.4532	26.0603	25.389	25.5974	25.5322	25.4776	25.4503	25.5247	25.2937	25.4165	25.0949	25.5478	25.685	25.1354	25.4892	26.0845	25.3651	25.6415
AT1G66080	0	cytosol	Protein	4	30.216	46.264																					-0.31627	0.275308	0.272936	0.313705
AT1G66130	0	mitochondrion	Protein	2	47.06	3.6381												0.475046	-0.230739	1.91524	0.236314					0.376811	-0.376384	0.115886	-0.189953	0.451264					22.1844				22.5425				21.0532						22.3023
AT1G66150	0	plasma membrane	Protein	17	36.392	323.31											-0.154383	-0.103787	0.235164		-0.548261					0.223144	-0.0396492	0.893453	0.133952	0.554507		22.9846			22.7022						22.5818							23.2402	22.8131
AT1G66180	0	plasma membrane	Protein	10	32.534	172.48																					-0.0300246	0.921511	-0.0364298	0.891928								20.8522								20.551
AT1G66200	0	cytosol	Protein	3	14.167	30.466				0.717419	0.825677	0.226991	0.499245	0.116921	0.309095		-0.124668	0.18054	0.0435829	-0.157685	-0.0326689	0.409148	0.0635872	0.77016	0.0842938	0.751245	0.0963581	0.765232	0.47717	0.0288179	29.8652	29.9654	29.9734	29.6714	29.8647	29.8861	29.875	29.686	29.5354	30.0619	29.7071	29.8541	29.8231	29.8169	29.8252	30.0439	29.747	29.7946	29.7859
AT1G66240	0	plasma membrane	Protein	3	32.072	24.105				0.147968	0.296338	0.183249	0.464831	0.866602	0.91311		-1.07515	-0.0255182	0.297275	-0.351097	-0.16131	0.195009	0.923588	0.155202	0.0262618	0.668733	-0.0148474	0.958929	-0.00396787	0.986156	29.5968	29.9397	29.9067	29.2554	29.4834	29.0815	28.9033	28.9581	29.0034	28.9711	29.1214	28.7901	29.4878	29.6531	29.2922	29.2809	29.8857	29.271	29.5247
AT1G66250	0	extracellular	Protein	4	37.518	14.709				0.905998	0.945836	0.65915	0.777723	0.273283	0.483085		0.0467918	0.172053	0.224148	-0.138912	-0.236513	0.844282	0.20364	0.39694	0.616499	0.558151	-0.302731	0.196677	0.096736	0.715584	22.7587	23.1845	22.8135	22.5687	22.6185	22.8242	22.674		22.1686	22.5419	22.8698	22.4171	22.8426	22.6382	22.8324	22.2689	23.5638	22.6273	22.8985
AT1G66260	0	nucleus	Protein	2	83.56	13.386				0.762437	0.859677	0.106912	0.41374	0.974195	0.981863		0.253603	-0.447787	-0.217412	0.149227	0.123809	0.454322	0.0719471	0.215351	0.248793	0.381492	0.319167	0.0789232	0.395495	0.0139569	24.6917	24.3448	24.6593	24.9226	24.637	25.027	25.0311	25.0461	25.0109	24.6154	24.6696	24.9169	24.5265	24.4013	24.7575	24.8439		24.6787	24.6582
AT1G66270	0	endoplasmic reticulum	Protein	11	60.013	64.235				0.731987	0.837207	0.00401722	0.246473	0.658281	0.772674		-0.433227	0.326297	0.328613	0.00860851	-0.358123	0.0615065	0.0977229	0.0175488	0.955748	0.127355	-0.220704	0.438544	0.0684858	0.828614	29.7198	30.2355	29.7759	29.744	29.4986	29.2982	29.7995	29.216	29.4002	29.5859	29.5944	29.67	29.4545	29.8587	29.4861	29.3865	29.8324	29.618	30.0741
AT1G66280	0	endoplasmic reticulum	Protein	4	37.498	20.653				0.0154304	0.0690382	0.00902865	0.276973	0.221282	0.425653		-0.0477491	0.726524	0.428009	0.0179057	-0.105577	0.843648	0.00387657	0.0458779	0.921503	0.470237	-0.100854	0.715722	0.153665	0.515399	29.1726	29.5489	29.3116	28.8228	28.5922	28.5569	29.0957	28.6533	28.4533	29.1781	28.973	28.988	28.9766	29.1232	28.8079	28.8603	28.9711	28.6786	29.1539
AT1G66430	0	plastid	Protein	4	10.706	8.9587				0.0294077	0.10356	0.744091	0.830056	0.37938	0.563995		0.214495	0.462357	0.0574385	0.217127	0.148304	0.541882	0.0244139	0.81498	0.16408	0.367736	-0.110701	0.51433	-0.345203	0.00620563	26.7042	26.9581	26.8238	26.2349	26.5491	26.1426	26.5861	26.0468	26.0652	27.0335	26.2817	26.7221	26.4375	26.3858	26.2333	26.5843	26.4498	26.4915	26.6245
AT1G66520	0	mitochondrion	Protein	2	52.309	24.157											-0.0491564		0.036463		-0.307068	0.448505					-0.0957093	0.746732	-0.365481	0.0769801	23.0143	22.9518	23.048	22.8968								22.8625	22.7896	22.979		22.7078
AT1G66530	0	cytosol	Protein	44	45.746	323.31				0.554094	0.70071	0.0526427	0.364783	0.419386	0.59985		-0.341715	0.129857	-0.775485	1.03391	0.534698	0.285972	0.719522	0.220251	0.0667977	0.309468	0.15762	0.597212	0.0202139	0.954919	22.3701		22.0218	23.0556	21.8084	22.5209	22.4502	22.7627	23.8115	22.9108		22.929	22.7626	20.99	22.3512	22.9418	22.4436	22.2503
AT1G66670	0	plastid	Protein	13	56.14	195.84				0.774062	0.86582	0.656722	0.775479	0.0133487	0.129742		-0.338745	-0.0384497	0.267259	0.0829176	-0.16471	0.515649	0.792248	0.209024	0.468075	0.453206	0.0455701	0.809015	0.0358642	0.837476	24.2053	25.5144	24.3365	23.5617	23.7295		23.5174	23.2681	23.8508	23.1353	23.4741		23.8159	23.8888		23.7511	24.0038	23.8084	24.3401
AT1G66680	0	cytosol	Protein	7	17.414	88.036				1.30108e-06	6.96433e-05	0.739331	0.826938	0.452523	0.62626		-0.763174	-0.594403	-0.452838	-0.422572	-0.719406	0.0133355	0.0298658	0.0390472	0.0757578	0.042809	0.0774835	0.763295	0.239041	0.207859	24.3632	24.2921	24.6132	24.7059	23.6944	24.5016	24.4764	24.4699	24.3269	23.9869	24.1973	24.6423	24.1269	24.115	24.253	24.1151	23.9156	24.1959	24.0624
AT1G66970	0	plasma membrane	Protein	16	17.428	323.31				0.466384	0.626384	0.700449	0.799234	0.000274887	0.0252982		0.0362902	-0.122927	0.0754455	-0.170714	-0.0487327	0.847695	0.159399	0.620706	0.299292	0.709908	0.113913	0.747943	0.261078	0.344511	25.8167	25.8602	25.7957	25.7621	25.8236	25.6618	25.6563	25.613	25.8508	25.6114	25.5459	25.4186	26.0598	25.9184	25.8161	25.4597	26.1293	26.1758	26.1114
AT1G67090	0	plastid	Protein	10	25.507	82.63				0.937688	0.967936	0.0746425	0.386331	0.0211451	0.154522		-0.148444	0.307488	0.183923	-0.0131911	-0.36006	0.556883	0.10115	0.278373	0.909636	0.0793461	0.0461533	0.862357	0.127475	0.534854	32.5888	32.7939	32.8452	32.11	32.3654	32.3439	32.1703	31.9611	32.1084	32.5361	32.3764	31.9689	32.4266	32.3811	32.2291	32.3322	33.25	32.5773	33.0143
AT1G67280	0	plastid	Protein	3	21.097	8.8746				0.746433	0.847147	0.297308	0.549637	0.0399791	0.201262		0.145323	0.132909	-0.0643246	-0.177146	-0.133376	0.523021	0.306792	0.552398	0.0434236	0.274043	-0.265125	0.0837555	-0.175853	0.246177	28.1609	28.409	28.3924	27.9498	28.175	28.024	27.8924	27.869	27.9427	28.1682	28.1054	28.0633	28.1219	28.243	28.2297	28.2467	28.4735	28.2189	28.3102
AT1G67350	0	mitochondrion	Protein	2	40.097	7.2222				2.76956e-08	2.39811e-06	0.270872	0.533948	0.0675793	0.245402		-1.07011	-0.821262	-0.492865	-1.00226	-1.40914	0.00218747	0.00130495	0.175165	0.00187934	0.0223011	-0.131875	0.588409	-0.0776751	0.753471	26.224	26.6755	26.4216	25.9493	25.7144	25.8068	25.5439	25.5621	25.5147	25.7111	25.5117	25.4614	25.7346	26.2374	25.6778	25.3515	26.3105	25.6896	26.7632
AT1G67680	0	nucleus	Protein	2	102.39	11.163				0.371968	0.541044	0.972648	0.976961	0.174615	0.373722		0.13961	0.0627232	0.00599859	0.334716	0.194767	0.661553	0.906621	0.983925	0.295917	0.544426	0.13211	0.605838	0.0565459	0.833977	22.9892	22.4864	23.3192	23.0638	22.9705		24.0766	23.4307	23.1077	23.5635	22.9204	23.8495		22.473	23.1306	22.8429		22.6258	23.1314
AT1G67700	0	plastid	Protein	3	47.313	7.9629				0.267971	0.433703	0.0737551	0.387181	0.00701159	0.0997543		0.328932	-0.241485	-0.066693	-0.0224798	0.500757	0.282725	0.184385	0.777831	0.856917	0.0217561	0.0898631	0.68946	-0.0451736	0.84245	25.742	25.2395	25.2086	26.0802	25.8982	25.7423	26.2022	26.3595	26.294	25.3862	25.9836	26.2453	26.1862	25.9061	26.1978	25.7126	25.671	25.997	26.1272
AT1G67830	0	extracellular	Protein	10	11.43	266.91												0.51215			-0.462579						-0.0203517	0.947057	0.231356	0.211766	22.3281	23.384	22.8982				22.267										22.7515	22.0686	23.1768
AT1G67940	0	vacuole	Protein	2	54.206	35.593													0.204825								0.325453	0.17605	0.0151495	0.964456		21.6522	20.9077			20.7536	20.5143			20.6186
AT1G67950	0	cytosol	Protein	8	31.318	106.55											0.454642	-0.370292	-0.32136	-0.331939	-0.246145	0.128795		0.15819	0.0321484		-0.141316	0.597272	-0.0160323	0.959607		22.0493	22.3115			22.7905		22.7816	22.7828		22.666		22.5362	22.9507	22.7286	22.6929
AT1G68010	0	peroxisome	Protein	15	59.663	323.31				0.13001	0.273784	0.131222	0.433726	0.0239326	0.1624		0.388452	-0.224656	-0.0384431	0.128922	0.474814	0.136352	0.184269	0.879398	0.337766	0.126291	-0.319906	0.135632	-0.124056	0.600388	28.1322	27.6045	27.7535	28.2756	28.2918	28.5647	28.5817	28.8085	28.6821	28.1546	27.9427	28.5591	28.3599	28.1931	28.3044	28.552	27.7366	28.7482	28.3515
AT1G68300	0	plasma membrane	Protein	18	59.78	323.31											-0.649223	-0.442203	0.346809		-0.0586766			0.197436			-0.0907992	0.694058	-0.170415	0.365295		24.2035	23.739	23.2213	23.7691					23.1961		23.1393							23.6007
AT1G68310	0	nucleus	Protein	4	16.862	323.31																					0.25499	0.183331	0.0726542	0.745078		23.6576	22.6715				22.7247	22.4486	22.4942			22.6989
AT1G68370	0	plasma membrane	Protein	14	41.471	170.35											0.753774	-0.588301	-0.061208	-0.153782	0.0974648		0.0272414	0.85419	0.345902	0.532922	-0.266314	0.238194	-0.481174	0.0104772			21.398	22.4661	22.6695		22.3874	22.883	22.2459	22.14	22.7001	22.3476	22.6645		22.4909	22.3765		22.2666	22.0877
AT1G68560	0	extracellular	Protein	3	38.502	9.923				0.598243	0.736915	0.216095	0.489161	0.221881	0.426249		-0.262957	0.117092	0.233396	-0.0388204	-0.262619	0.328554	0.416848	0.235112	0.791946	0.186535	-0.422595	0.0186833	-0.382596	0.0210255	29.3975	30.2836	29.7422	29.2538	29.4468	29.1758	29.4481	29.0883	29.2568	29.078	29.4522	29.4784	29.5349	29.7139	29.153	29.2562	29.8708	29.4205	29.9427
AT1G68590	0	plastid	Protein	6	66.445	36.733				0.113361	0.254178	0.284083	0.542559	0.804971	0.876716		0.0366973	0.402489	0.969519	0.0235302	-0.0702954	0.883431	0.167055	0.050091	0.923963	0.906876	0.00452933	0.984702	0.307858	0.013327	26.1158	26.1839	26.7216	26.0039	26.2022	26.2144	25.8172	25.7363	25.1643	25.3041	26.3244	25.5457	26.7371	26.385	26.1374	26.2526	27.2975	26.3472	26.0466
AT1G68760	0	cytosol	Protein	6	33.925	116.85												-0.468182	-0.36829	-0.207996	-0.224562			0.273229	0.570286		0.150443	0.54773	0.3433	0.0795848	23.4437	24.8451		23.4144	23.301				23.6261	23.2221				23.4196	22.8371			23.1677	24.6955
AT1G69200	0	plastid	Protein	14	83.787	228.11												-0.738601	-0.598388	0.945239	0.128902		0.156364		0.0323189	0.784913	-0.0938175	0.645912	-0.0746615	0.700947	22.4015			22.8658	22.4787	23.4308	23.7274	23.3683	23.8828		23.2204	23.6801	22.2048	21.7828	23.3147	22.6406		22.9201
AT1G69250	0	nucleus	Protein	14	20.216	323.31				0.0230071	0.0887718	0.0221657	0.303619	0.29109	0.495813		0.836956	-0.179901	-0.207886	0.257899	0.727417	0.0553071	0.559247	0.424861	0.289426	0.0114722	0.244398	0.283616	0.160552	0.489793	24.2339	23.3113	23.5742	24.3291	24.1365	24.7165	24.3926	25.0184	24.7279	24.5306	24.4948	24.574	24.3553	24.2013	24.8262	24.6876	23.5464	24.2028	23.7114
AT1G69410	0	cytosol	Protein	6	11.791	62.337				8.03116e-05	0.00192225	0.246265	0.515825	0.452062	0.627096		-2.0641	-1.41369	-0.220539	-1.11858	-0.972831	0.0612801	0.0282915	0.650026	0.0268562	0.223102	0.145871	0.488393	0.150719	0.433481	24.0839	24.0832	24.3267	23.6366	24.2169	23.8023	23.4201	23.896	24.5478	24.0515	22.7371	23.1134	24.6808	24.253	23.6164	24.3537	23.5046	24.1029	23.8955
AT1G69510	0	nucleus	Protein	10	73.069	29.398				0.428704	0.590596	0.887163	0.917701	0.00397517	0.0791006		-0.0685329	-0.122917	0.139442	-0.209633	-0.280249	0.882032	0.682224	0.515985	0.351566	0.397426	0.180099	0.398058	-0.0613558	0.796765	25.0613	26.2244	24.8527	24.7558	24.9247	24.212	24.2618	24.4526	24.4493	24.3066	24.7318	24.2448	24.4128	24.9311	24.8929	24.4059	25.1368	24.572	24.5397
AT1G69530	0	extracellular	Protein	7	25.911	117.36				0.55265	0.700689	0.504739	0.679678	0.156862	0.354807		0.0263087	-0.258819	-0.0360114	0.224142	-0.251284	0.933319	0.125691	0.896655	0.24502	0.192812	-0.47556	0.00348327	-0.116326	0.53592	23.4502	24.2576	23.6292	24.1208	23.8064	24.0261	23.9011	23.9697	24.3975	23.3518	23.4985	24.1441	24.1463	23.8026	23.8919	23.7196	24.0623	24.1108	24.1824
AT1G69620	0	cytosol	Protein	4	35.761	6.8234				0.393063	0.561192	0.0480279	0.360822	0.653296	0.769275		-0.572523	-0.367361	-0.765757	0.245394	0.734618	0.114419	0.33902	0.0349036	0.398379	0.284814	0.152737	0.304569	0.289775	0.0176794	24.1337	24.3975	24.5207	24.6035	24.524		24.0085	23.784	24.4266	24.7264	25.1482	24.3983	23.7574	23.5901	24.4791	24.1359	22.1683	24.1462	23.6541
AT1G69740	0	plastid	Protein	2	40.461	11.795				0.961538	0.980183	0.000360596	0.212391	0.202156	0.407215		0.406418	0.119941	-0.0539439	-0.268332	-0.215233	0.0324902	0.274312	0.599655	0.00716867	0.0428726	0.0464522	0.777624	0.0790658	0.562524	28.7277	28.4105	28.6838	28.7309	28.7573	28.6844	28.6879	28.4383	28.8959	28.7877	28.5158	28.6495	28.9851	28.9527	28.7635	28.9879	28.7337	29.0119	29.0453
AT1G69800	0	golgi	Protein	2	28.677	11.474				0.0249023	0.0933916	0.536815	0.700142	0.712155	0.808518		0.437365	0.0285473	0.0750346	0.182092	0.441288	0.155913	0.920906	0.565662	0.446888	0.0596628	0.342065	0.196912	-0.0735553	0.817333	22.8822	22.4523	22.8131	23.3821	22.8354	22.7521	23.576	23.5492	23.4302	23.0901	23.1478	23.3519	23.0704	22.9964	23.1821	23.5665	22.5262	23.3617	22.9891
AT1G69830	0	plastid	Protein	4	29.878	26.155				0.0447973	0.136103	0.0739389	0.387456	0.26786	0.47607		0.382647	0.264376	-0.508279	1.02669	0.517281	0.410299	0.522288	0.185386	0.0171141	0.106333	-0.253413	0.247929	-0.565193	0.00150821	23.6652	23.115	24.2041	24.5104	24.3922	23.5231	24.5755	24.1004	24.2944	25.0308	24.6116	24.6438	23.4404	23.489	24.6098	24.0851		23.8622	23.5163
AT1G70070	0	plastid	Protein	22	42.247	278.17												0.119293	0.118601	0.553296	0.788226						0.622065	0.0369306	0.509191	0.0662249				21.7941		22.0226	21.9121	22.6515	22.536			22.4462			22.0837
AT1G70190	0	mitochondrion	Protein	2	17.835	19.837																					0.0590754	0.779354	0.0644782	0.734122		20.0277					20.1894				22.1788
AT1G70310	0	cytosol	Protein	3	45.483	20.052				0.37304	0.542068	0.646322	0.770303	0.0124176	0.12567		0.217821	-0.0147044	-0.0233288	0.00645808	0.0688529	0.169215	0.896746	0.883598	0.961541	0.483719	-0.223029	0.328055	-0.424977	0.0224865	25.3948	25.6547	25.4066	25.5879	25.4578	25.5859	25.484	25.5641	25.5127	25.534	25.2485	25.2764	25.7538	25.494	25.4188	25.9185	25.4167	25.2113	25.4815
AT1G70320	0	cytosol	Protein	36	102.4	323.31																					0.0673553	0.817875	0.0353653	0.90037
AT1G70410	0	plasma membrane	Protein	7	18.146	212.76				0.324489	0.495229	0.0236881	0.30732	0.067836	0.245125		0.183925	0.0190974	-0.0415301	-0.0925585	-0.27516	0.131123	0.831525	0.578196	0.241337	0.0580293	0.356515	0.0745212	0.214695	0.284971	28.7243	28.9397	28.607	28.754	28.7183	28.5193	28.7778	28.7841	28.6939	28.7621	28.6001	28.702	28.7986	28.8722	28.6286	28.7316	28.9978	28.8388	29.0945
AT1G70570	0	plastid	Protein	3	16.356	24.346				0.178955	0.334504	0.0126878	0.268817	0.585835	0.723389		0.275036	-0.0975268	-0.512241	-0.412048	0.194374	0.0522462	0.676578	0.0243729	0.0243298	0.402861	-0.403167	0.0721689	-0.425158	0.0370645	25.0134	24.6934	25.0002	24.9577	25.1802	25.3948	24.8959	24.4874	25.3998	25.2708	24.9484	25.0401	25.0663	25.18	25.1419	24.9841	25.2421	24.9408	24.8521
AT1G70580	0	peroxisome	Protein	3	34.767	12.298											0.674183	-0.178804	-0.0642085	0.273487	0.636439		0.560151	0.904466	0.573337	0.124552	0.1378	0.652444	-0.0029542	0.992309				23.2775	23.4447	23.9223		24.2762	24.1182	24.2555	23.0927	23.9817	23.4464	23.2733	23.767	23.9652	23.407	23.3766
AT1G70730	0	cytosol	Protein	4	69.258	18.263				0.238813	0.405927	0.0572366	0.361721	0.347872	0.542055		0.422363	-0.245386	-0.125941	0.0171009	0.474439	0.134849	0.238387	0.543774	0.851807	0.107327	0.0561888	0.789783	0.357988	0.00844097	27.4225	26.837	26.9238	27.7591	27.5018	27.8545	27.8217	28.1187	27.8376	27.5079	27.4166	28.0167	27.5793	27.4398	27.8368	27.6629	26.8923	27.8078	27.4605
AT1G70770	0	endoplasmic reticulum	Protein	8	46.674	49.57				0.0581155	0.16279	0.0330376	0.329816	0.141647	0.338872		0.516909	-0.127167	-0.485805	0.770406	0.753404	0.262714	0.682421	0.237036	0.00972315	0.0572845	-0.350154	0.0608825	0.0147076	0.95696	22.91	22.022	22.4018	23.2149	22.9914	23.5995	23.2933	23.8783	23.9678	23.1997	23.4666	23.9838	22.3511	22.6226	23.053	22.9445	22.5497	22.9534	22.2098
AT1G70810	0	cytosol	Protein	2	36.57	3.8961				0.79145	0.877269	0.663034	0.780118	0.234303	0.440628		0.0672428	0.237578	0.114054	-0.298317	0.0327037	0.807916	0.306505	0.725645	0.087447	0.919879	-0.0607147	0.856403	-0.114552	0.67606	24.9893	25.1009	25.3831	24.852	24.9065	24.6975	24.5032	24.3824	24.2759	24.7843	25.4684	24.6163	24.9808	25.1602	24.8423	24.5378	25.6202	24.6809	24.6866
AT1G70820	0	plastid	Protein	3	17.207	68.308				0.0690368	0.18163	0.123885	0.430239	0.000361446	0.0247548		0.331433	0.0285424	0.0457968	-0.134734	0.413925	0.173894	0.844758	0.779316	0.428102	0.0185598	-0.185905	0.426932	0.0390229	0.885838	24.77	24.0461	24.5312	24.6749	24.6039	24.9143	24.5987	24.5552	24.4951	24.4748	24.2609	24.7841	24.9813	24.8942	24.8523	25.1522	24.7471	25.1475	24.8052
AT1G70830	0	golgi	Protein	4	15.096	25.164				0.75343	0.852131	0.0499327	0.362197	0.125772	0.318211		0.548537	0.0103501	-0.286114	0.244502	-0.355083	0.0822883	0.945193	0.25401	0.209058	0.281263	-0.283206	0.307371	-0.415854	0.0787117	26.1026	26.1093	25.5283	26.1771	25.9842	25.8968	25.8614	25.8599	27.0365	26.0913	26.2496	26.4976	26.1544	26.2797	25.706	26.2109	25.6519	26.2842	26.3629
AT1G70850	0	cytosol	Protein	3	26.517	14.447				0.141117	0.287907	0.196229	0.476417	0.177794	0.374805		-0.165383	-0.0188994	-0.0223665	0.0786713	-0.70294	0.654657	0.938103	0.90358	0.626398	0.0369648	-0.40768	0.0565672	-0.0453415	0.87132	27.8554	28.3744	27.5027	27.7432	27.2472	27.0879	28.0333	27.7451	27.692	27.7143	27.6319	27.7434	27.7549	28.0386	27.6218	27.4323	27.9035	28.1885	28.3279
AT1G70890	0	peroxisome	Protein	24	46.69	323.31				0.129693	0.273507	0.219704	0.493538	0.0101517	0.118169		0.0052946	0.00545734	0.532428	0.105885	-0.00152652	0.982878	0.965083	0.0513099	0.496449	0.993558	-0.290055	0.19757	-0.220829	0.31257	28.2517	28.879	28.242	27.9316	28.1317	28.161	28.1133	28.0125	28.3568	27.644	27.7593	28.1177	28.5405	28.506	27.945	28.1587	28.818	28.3794	28.7064
AT1G70980	0	cytosol	Protein	4	47.817	40.794												-0.111034	-0.302425				0.762824				0.00756338	0.981133	0.173905	0.380934				22.2832			22.8732	22.2306				22.4976			22.4658			21.8584
AT1G71040	0	extracellular	Protein	13	99.841	52.009				0.448353	0.609678	0.144656	0.444227	0.0212706	0.154672		0.0393333	-0.19335	-0.0267909	-0.0801813	0.713243	0.939166	0.292621	0.845579	0.596279	0.00951456	-0.278221	0.294546	-0.457948	0.0368697	23.3028	22.3744	22.9202	23.5082	23.4641	23.8539	23.8482	23.958	23.6074	23.4212	23.4055	23.7241	23.359	23.5651	23.5397	23.9002	22.8433	23.4849	22.8199
AT1G71100	0	cytosol	Protein	6	132.44	20.25												0.501321	-0.558492	0.295706					0.594557		0.243442	0.350478	0.0948816	0.742484							22.0845		22.6028	23.2747	23.013	21.8049	21.9239		22.4392		22.8529		22.0698
AT1G71170	0	cytosol	Protein	2	50.346	5.6473																					0.383346	0.064467	0.237388	0.257597
AT1G71180	0	cytosol	Protein	3	22.722	21.984												-0.0918709	0.107474	-0.0897425	0.0954977		0.402355	0.325111			0.299991	0.23411	-0.0302753	0.92611							21.7921	21.9442		21.6596	21.7939	21.7324	21.7207		21.7117		21.6285
AT1G71220	0	endoplasmic reticulum	Protein	7	37.14	117.01				0.131673	0.275708	0.34263	0.575938	0.665372	0.778515		-0.200898	-0.00154198	0.134278	0.66935	1.03186	0.247952	0.998042	0.761944	0.0723799	0.0725976	-0.358425	0.204766	-0.84481	0.00027449	22.5369			22.4482	21.8328	22.0793	22.9295	23.9219	23.2071	22.1771	22.5071	23.3109	22.0629		23.0348	22.2843		22.1089
AT1G71260	0	mitochondrion	Protein	19	28.412	323.31				0.211534	0.375155	0.661432	0.779167	0.0710851	0.250414		-0.0510748	-0.00266729	0.0385114	-0.447443	-0.335215	0.885098	0.991678	0.88744	0.00774008	0.396263	-0.0580655	0.800185	-0.220427	0.169366	24.1519	25.1674	24.9157	24.1266	24.2908	24.3065	23.8418	23.7827	24.1193	24.0718	24.3389	23.6343	24.3141	24.4678	24.5967	24.0936	25.0919	24.0103	24.2445
AT1G71310	0	mitochondrion	Protein	13	65.224	61.262				0.224735	0.390105	0.527977	0.694769	0.0345356	0.187999		-0.00765638	0.0557164	-0.0653381	-0.243902	-0.0836381	0.962473	0.669262	0.437743	0.0895052	0.579662	-0.0636389	0.848405	-0.159134	0.538192	23.8838	24.4079	24.0679	23.9812	23.9548	23.7584	23.9091	23.6327	24.0433	23.7356	23.7773	23.8268	23.7795	24.2014	24.0727	23.9565	24.2722	23.871	23.8099
AT1G71410	0	golgi	Protein	6	53.444	48.963																					0.273727	0.296045	0.456405	0.0374837
AT1G71440	0	cytosol	Protein	29	63.481	323.31											-0.185201	-0.274122	-0.244218	0.0486485	-0.085188	0.516609			0.760336		0.172346	0.565986	0.0140951	0.967867	21.8777			21.8948			22.1419		21.8348		21.8626	21.9999	21.581		21.9653			21.9956
AT1G71500	0	plastid	Protein	7	66.864	32.01				0.955501	0.976395	0.753269	0.837439	0.00803037	0.104643		-0.182972	0.0696207	0.1199	-0.0556478	0.0715967	0.45093	0.700426	0.57468	0.647115	0.662818	0.292336	0.15858	0.462701	0.00883716	27.3206	27.9864	27.667	27.033	27.5306	26.9489	27.2305	26.8816	27.2926	27.2568	27.1644	26.9503	27.3548	27.534	27.0912	27.1519	27.5916	27.6274	27.5799
AT1G71695	0	extracellular	Protein	5	18.657	34.697				0.385238	0.554321	0.102607	0.409453	0.00164164	0.0519852		-0.0153326	-0.0981611	0.3788	-0.355578	-0.30497	0.94104	0.584328	0.146288	0.0913205	0.221252	-0.0407039	0.896916	0.0303119	0.91661	28.5827	28.8754	28.5421	28.4342	28.3323	28.0845	28.4034	28.0659	28.3164	27.7087	28.0365	28.1946	28.6318	28.8796	28.3059	28.1622	29.01	28.8573	28.9409
AT1G71720	0	plastid	Protein	10	67.312	84.014											-0.338587	-0.292606	0.113181	-0.309573	-1.11886	0.541197		0.767957	0.511632	0.0722389	-0.173812	0.258032	0.0104957	0.959547	22.5376	23.1325	21.6174	22.6366	22.3484				21.6628	22.0461	22.0559	22.1798	22.8652	22.7184	22.38			24.0697	22.5254
AT1G71730	0	mitochondrion	Protein	6	37.614	55.146													0.967227								0.0302079	0.901329	0.0892941	0.638664		24.9841	24.1511		23.164					23.1182				23.3016			23.3119		23.3173
AT1G71860	0	plasma membrane	Protein	10	17.889	197.1				0.950052	0.973531	0.145054	0.443596	0.0907555	0.275826		0.561103	0.00099148	-0.152249	-0.564371	0.112417	0.374983	0.994661	0.555069	0.0658931	0.677	-0.202397	0.387618	-0.321245	0.101706	23.7017		23.828		23.7506	24.2653	23.8638	24.0081	23.6346	23.504	23.7675	24.1736	23.7905	23.7525	24.3448	24.2166	23.68	23.1827
AT1G71950	0	extracellular	Protein	4	63.699	30.903													0.294815	-0.109465	0.0656364						0.0417938	0.814581	0.107916	0.429165												23.7219	24.6418		24.0698				24.0492
AT1G72150	0	plasma membrane	Protein	8	66.164	54.295				0.763012	0.859666	0.338621	0.575773	0.00546852	0.0920274		-0.312442	0.164302	0.314054	0.135756	-0.143021	0.319114	0.18585	0.274926	0.491036	0.618775	-0.218691	0.199197	0.0914981	0.624141	26.3362	27.0599	26.2788	26.173	26.3993	25.9951	26.2177	26.3164	26.7064	25.7326	25.9583	26.5164	26.5662	26.8695	26.1234	26.2917	26.3615	26.9585	27.4165
AT1G72160	0	cytosol	Protein	2	28.331	23.69				0.0288279	0.102129	0.234217	0.506438	0.0521313	0.221539		0.0319403	-0.0388684	0.149552	0.62541	0.738885	0.866336	0.916296	0.679986	0.0910604	0.00836156	-0.516561	0.00401416	-0.175383	0.3697	23.0249	23.2852	22.9345	23.5714	23.2247	23.5558	24.0115	24.2849	24.0062	22.7053	23.4579	23.775	23.7064	22.7446	23.301	23.5115	23.178	23.9223	23.1911
AT1G72170	0	mitochondrion	Protein	5	31.438	25.872				2.26379e-05	0.000732373	0.180022	0.461817	0.0736848	0.253211		-1.01287	-0.223666	-0.303585	-0.590614	-0.870859	0.0453771	0.391037	0.378781	0.00586075	0.00390774	-0.00331052	0.990291	0.000770121	0.996792	24.0278	24.832	25.0545	24.3817	24.2309	23.2269	23.7374	23.7543	23.9625	23.9234	23.9553	24.0749	23.8719	23.9153	23.941	23.594	24.2636	24.0463	24.2506
AT1G72330	0	mitochondrion	Protein	3	33.378	15.177												0.190069	0.404215	0.115081	0.436196		0.588176	0.0187059	0.74854		-0.0297687	0.940828	-0.263723	0.320287						22.7292	22.8606	22.3317			22.4228	22.484	22.4373		22.4648	23.1231		22.4626
AT1G72370	0	cytosol	Protein	9	181.8	36.592				0.276207	0.443861	0.400776	0.609023	0.928412	0.951348		-0.255598	0.105738	0.00103302	-0.103084	-0.0721382	0.250448	0.249328	0.993168	0.375027	0.552363	0.270692	0.0495836	0.353246	0.00354923	31.005	30.7502	30.7374	30.9235	30.817	30.6135	30.8168	30.6814	30.7121	31.0341	30.7487	30.6696	30.7834	30.9679	30.7359	30.642	30.6845	30.8654	30.8404
AT1G72550	0	cytosol	Protein	9	26.295	113.78				0.742952	0.845805	0.705101	0.800818	0.143402	0.339759		-0.140285	-0.0808731	-0.0496013	0.0131617	0.530953	0.630554	0.825946	0.914809	0.975973	0.0711206	-0.0204637	0.927488	0.00673231	0.974805	24.1053		23.3745	24.0315	24.0265	24.3553	24.2966	24.5372	24.7722	23.6972	23.6481	24.7523		23.6742	24.5286	24.9232		23.7417	23.3902
AT1G72610	0	extracellular	Protein	3	19.484	44.739											2.14001	-0.160008	-3.25109		1.44616		0.862308				0.48596	0.0493616	0.765345	0.000354122		23.641	22.9635		22.9248	25.2713	22.9114	23.4344		25.183			25.2757	23.9663	23.9253		24.1973		23.097
AT1G72630	0	nucleus	Protein	4	98.763	10.101																					-0.337154	0.0918614	-0.127329	0.571205		23.1564	22.5469																22.8009
AT1G72640	0	plastid	Protein	3	58.241	7.0645				0.029985	0.104841	0.247745	0.517454	0.00159154	0.0515063		0.339002	0.0366563	-0.0159088	0.0799878	0.492809	0.10499	0.752849	0.912757	0.753637	0.0590686	-0.0839096	0.754699	-0.112721	0.624724	23.4055	23.3855	23.2703	23.1919	23.3158	23.7179	23.8102	23.6123	23.2891	23.5243	23.6756	23.6326	23.4303	23.5159	23.0578	23.5193	23.4182	24.0132	23.9025
AT1G72680	0	cytosol	Protein	15	31.727	323.31				0.00807445	0.0453648	0.0600834	0.362594	0.632567	0.755131		0.577401	-0.024963	0.221302	-0.0203713	0.226569	0.0699911	0.761644	0.0683858	0.766726	0.238789	0.0346901	0.921553	-0.425626	0.0417062	25.749	25.3452	25.3281	25.5059	25.7515	25.8548	25.7862	25.9621	25.6432	25.4062	25.541	25.6929	25.6147	25.8306	25.8571	25.7793	25.6516	25.8636	25.3001
AT1G72730	1	nucleus	Protein	15	39.559	253.38												-0.311374	-0.0492722								0.273127	0.212652	0.403308	0.0338445	21.6761						22.4216			21.6715	21.9683	21.7541	21.5966			21.7728			21.6563
AT1G72750	0	mitochondrion	Protein	4	56.326	23.144				0.0168677	0.0721779	0.244982	0.515706	0.584516	0.723581		-0.634425	0.122834	-0.0644987	-0.412252	-0.702258	0.217835	0.627263	0.839174	0.0344278	0.0181159	-0.128651	0.466971	-0.137766	0.385333	24.8075	26.0073	25.1796	24.6479	24.8338	24.3629	24.6095	24.4283	24.1415	24.8579	25.4284	24.9001	24.7026	25.0501	24.4937	24.7192	25.0394	24.6291	25.5141
AT1G72810	0	plastid	Protein	2	19.578	16.108				0.0213026	0.0845214	0.421931	0.622539	0.389046	0.572583		0.575907	0.299095	-0.0661895	0.125549	0.46364	0.191475	0.11242	0.802294	0.56329	0.0737172	-0.173094	0.325777	-0.0700513	0.716694	24.9399	23.8867	25.0966	25.1548	25.1351	25.1798	25.271	25.1445	25.4002	25.2735	25.2215	25.1397	25.3074	24.9526	25.2448	25.5823	24.3113	25.2957	24.8089
AT1G72880	0	cytosol	Protein	2	43.791	3.8641																					0.116007	0.576953	0.206422	0.225437
AT1G72970	0	extracellular	Protein	9	37.798	45.572				0.736127	0.840961	0.329577	0.571281	0.813876	0.880877		-0.0297872	0.408563	0.0234621	0.133735	-0.347017	0.918115	0.289418	0.932776	0.531563	0.0922985	-0.0271025	0.915892	-0.237448	0.13505	23.2866	23.1135	23.468	23.5674	22.9121		23.4102		23.3008	23.1718	24.0102		23.4139	23.1695	23.4389	22.9129	23.9256	23.4338	23.6225
AT1G73030	0	nucleus	Protein	5	40.665	21.107				0.707845	0.820108	0.489917	0.67201	0.696228	0.797507		-0.250962	-0.480003	-0.0648574	0.186646	0.317616	0.610188	0.225354	0.695024	0.433771	0.465593	0.320772	0.0596423	0.376834	0.0131369	23.9465	23.7127	24.1845	24.3595	24.2254	24.4483	23.9608	24.2044	24.4331	24.0566	24.2288	24.4241		24.0455	24.0611	23.6515	23.0948	24.4148	23.9989
AT1G73060	0	plastid	Protein	2	14.852	54.431				0.0137358	0.0640857	0.335522	0.573816	0.31751	0.517184		0.159764	0.0206249	0.185626	0.129021	0.524751	0.509106	0.906747	0.067355	0.181668	0.0706825	-0.484859	0.0189847	-0.511026	0.00617489	24.3576	24.1873	24.1128	24.8291	24.2458	24.578	24.5467	24.6229	24.3207	24.3286	24.5467	24.4154	24.5197	24.3734	24.7636	24.4827	23.7564	24.7913	24.5346
AT1G73090	0	plastid	Protein	17	64.046	181.26												0.270656	0.111508		0.142424		0.201403	0.394898		0.253518	-0.589174	0.0235987	-0.653268	0.00487396					21.8553	21.4422			21.5806	21.8126		21.8469						21.8706
AT1G73110	0	plastid	Protein	8	56.104	46.089				0.0134842	0.0632123	0.0716515	0.386472	0.31193	0.51263		-0.596445	-0.0220211	0.225373	-0.38318	-0.733415	0.0257587	0.902193	0.501936	0.0556605	0.0923028	-0.396213	0.159548	-0.60754	0.0100151	26.711	26.8999	27.2004	26.3166	26.4583	26.2058	26.4644	26.0418	25.8091	26.2563	26.1854	26.259	26.4661	26.8157	26.1674	26.177	27.3309	26.6784	27.2738
AT1G73180	0	cytosol	Protein	3	10.752	51.275				0.0445993	0.135641	0.0310523	0.330141	0.698003	0.798609		0.63359	-0.081499	-0.332498	0.467466	0.399652	0.0638125	0.688906	0.156174	0.0309564	0.21538	0.0317058	0.920743	-0.0675422	0.794357	23.4896	23.2624	23.2032	23.8545	23.4964	23.9498	23.8529	24.2903	24.0868	23.9471	24.1101	23.9877	23.3653	23.2587	23.9271	23.3717	22.9034	23.7876	23.1016
AT1G73230	0	nucleus	Protein	4	59.51	25.399				0.857419	0.917572	0.402797	0.609891	0.427598	0.607173		-0.137247	0.0897571	0.410632	-0.127388	-0.140563	0.388027	0.692836	0.0867214	0.432434	0.723899	0.220471	0.195648	0.102697	0.574923	27.4467	27.6139	27.6253	27.2364	27.462	27.3846	26.7574	26.9215	26.9167	27.2645	26.9285	26.6706	27.4134	27.3727	27.4869	27.15	28.2391	26.8477	27.1064
AT1G73250	0	cytosol	Protein	16	31.981	323.31				0.287028	0.456023	0.00960778	0.266933	0.938233	0.958078		0.605646	-0.400743	-0.311049	-0.456836	0.0417492	0.0107021	0.0784314	0.170557	0.13028	0.894255	0.0139462	0.974728	0.0275227	0.943132	23.0219	23.031	22.8322	23.2646	23.3322	23.9639	23.309	23.6777	23.7673	23.5715		23.3222	23.431	23.0797	23.742	23.7617	23.5169	23.6931
AT1G73260	0	extracellular	Protein	8	65.959	34.372				0.836089	0.905609	0.246356	0.515649	0.211412	0.417019		-0.136208	-0.174237	0.635458	-0.391551	-0.0853802	0.72321	0.581706	0.139047	0.00644746	0.836824	0.207675	0.582638	0.292784	0.366629	29.0614	29.7807	29.1532	28.6863	29.5259	28.5868	28.9379	28.8531	28.2976	28.5186	27.5914	28.5806	29.0755	29.1419	29.0217	29.0064	29.8848	28.754	29.0584
AT1G73330	0	extracellular	Protein	2	21.559	9.5955				0.845771	0.91207	0.496322	0.674823	0.00318307	0.0704822		-0.0151528	-0.0584186	0.259279	0.255713	-0.325951	0.963056	0.65889	0.347838	0.214584	0.293169	0.21706	0.242985	0.280539	0.0846106	23.7672	24.3681	24.084	23.156	23.118		23.1756	23.1354	22.7186	22.8224	23.4278	22.931	23.1779	22.8184	23.4495	23.0895	23.7737	23.2467	23.2164
AT1G73530	0	plastid	Protein	3	13.409	19.031																					0.266706	0.288595	-0.0958969	0.722371																	24.9728
AT1G73600	0	cytosol	Protein	8	33.564	49.958				0.155414	0.306047	0.211612	0.488398	0.00557158	0.0927023		0.615266	0.184554	-0.467255	0.531484	0.250038	0.231957	0.515791	0.23069	0.0384872	0.527379	-0.00479637	0.993015	0.286607	0.377865	25.2487	24.2434	24.4814	25.0486	24.8581	24.6047	24.7914	25.3453	24.8723	24.8893	25.0268	25.2312	24.3992	24.1274	24.6951	25.0278		24.3943	23.9136
AT1G73840	0	nucleus	Protein	5	46.77	11.659				0.494613	0.652685	0.598507	0.736566	0.0404916	0.202458		0.292302	0.0223129	0.141732	-0.327492	0.384937	0.482488	0.950462	0.607346	0.28741	0.324329	-0.388102	0.0484893	-0.128091	0.562524	23.7952	23.9699	24.0803	23.4689	23.7422	23.4056	22.6153	23.5112	23.7067	23.1787	23.5531	23.0379	23.687	23.9957	23.3477	22.9528	24.3166	23.0298	23.628
AT1G73990	0	plastid	Protein	11	56.924	100.34											-0.197241	-0.146726	-0.0824552	0.373929	0.163585		0.719133	0.858733		0.7734	-0.0351386	0.930247	-0.226019	0.40457				22.0262	21.6067	22.5409	22.3993	23.1681	22.5973	22.2297	21.9128	22.5446	21.2172	20.9712	22.8841	22.0755		22.3684
AT1G74020	0	vacuole	Protein	3	40.673	9.7175				0.843469	0.910588	0.150109	0.448803	0.699147	0.798987		-0.225127	0.289679	0.465218	-0.18641	-0.234224	0.367158	0.072831	0.143545	0.188767	0.549978	0.1227	0.583569	0.0718096	0.752645	26.465	27.0185	26.8668	26.5054	26.3876	26.1469	26.3267	26.1799	26.041	26.2622	26.2476	26.1122	26.5186	26.6373	26.4598	26.3001	27.3658	26.1949	26.4005
AT1G74030	0	plastid	Protein	4	62.209	41.265				0.830696	0.902091	0.174737	0.459464	0.005982	0.095227		0.223546	0.108992	-0.211245	0.0416319	-0.0996794	0.308582	0.348305	0.14207	0.68677	0.329167	0.111132	0.718	0.0725329	0.808638	26.4552	26.2612	26.4193	26.6	26.5364	26.5575	26.5325	26.3216	26.5146	26.9495	26.4829	26.6122	26.666	26.2877	26.5218	26.6338	26.1364	26.2931	26.4004
AT1G74040	0	plastid	Protein	3	22.691	40.5				0.275992	0.443758	0.252352	0.520431	0.444665	0.62034		0.331882	0.165017	-0.274734	0.0336862	0.233703	0.246879	0.306927	0.115658	0.815864	0.39255	-0.28241	0.379762	-0.415239	0.126461	26.4267	26.0148	26.153	26.4578	26.457	26.3618	26.6202	26.6553	26.6921	26.9074	26.5171	26.8834	26.3935	26.4578	26.6296	26.9144	25.6491	26.5032	26.5456
AT1G74060	0	cytosol	Protein	9	40.029	149.67				0.00848243	0.0466771	0.149256	0.448528	0.206761	0.411705		0.683463	0.00900434	-0.13106	0.627491	0.825288	0.0680853	0.980178	0.663474	0.0701853	0.0635345	0.0597047	0.781978	0.252733	0.0907203	25.7507	25.4755	25.5899	25.9457	25.9995	26.6672	26.5183	26.9125	26.7887	26.2305	26.2744	26.8146	25.8641	25.6665	26.5656	26.5639	25.0721	26.3272	25.9097
AT1G74070	0	plastid	Protein	2	34.687	21.036				0.267741	0.433569	0.77512	0.850178	0.0324501	0.185925		0.0626115	-0.274984	-0.0185553	-0.0781735	-0.225661	0.819359	0.295013	0.927377	0.67358	0.269364	-0.265562	0.240906	0.172195	0.44506	24.0738	24.4389	23.9652	24.0008	24.2019	24.2378	23.9926	23.6582	24.1476	23.6933	23.7026	23.6765	24.1368	24.2224	23.944	23.7269	24.5524	24.2323	24.4317
AT1G74090	0	cytosol	Protein	18	48.325	300.04				0.0104911	0.0542809	0.610498	0.742327	0.0787197	0.258738		0.162494	0.336322	0.130376	0.11423	0.0504235	0.194797	0.0732141	0.322379	0.502691	0.588547	-0.0423092	0.856148	-0.0938008	0.611604	27.9264	27.9346	28.3376	28.1024	27.8954	27.5586	28.1832	27.8195	27.8979	27.7203	27.8015	28.1485	27.8938	27.8893	27.7669	28.0708	27.6905	27.8375	28.0106
AT1G74100	0	cytosol	Protein	9	53.578	42.189				0.00179454	0.0169876	0.0861956	0.396635	0.0112499	0.121359		0.455207	0.213541	0.13803	0.147957	-0.0410751	0.0342082	0.0250623	0.227376	0.153087	0.777936	0.224135	0.200055	0.0795857	0.688098	28.0487	27.6976	27.9595	27.9808	27.9996	27.8219	28.0146	27.8484	27.832	27.6919	28.0148	27.9371	28.06	27.8125	27.9044	28.0772	28.0198	28.1509	27.6076
AT1G74210	0	extracellular	Protein	11	18.004	323.31				0.59054	0.72987	0.0454188	0.35574	0.313476	0.514025		-0.193014	0.319941	0.453757	-0.162217	-0.773981	0.516761	0.10934	0.101931	0.404109	0.158992	0.283053	0.333472	-0.136621	0.657821	24.1289	25.0448	24.3386	23.9142	23.9964	23.4105	23.7479	23.7267	23.8558	23.3535	23.92	23.9232	23.9882	24.2987	23.9809	24.089	24.8744	23.7229	24.4815
AT1G74230	0	mitochondrion	Protein	6	35.569	34.275				0.127548	0.271513	0.209395	0.485948	0.532968	0.683918		-0.532618	0.0668392	0.278082	-0.303655	-0.525929	0.0956729	0.758947	0.36406	0.244627	0.235587	0.0617465	0.723227	0.0767172	0.618421	25.5117	25.6418	25.5249	25.1199	25.2654	24.7442	24.9589	24.6312	24.6436	24.7282	25.0872	24.9924	25.6417	25.5211	25.264	25.1687	26.2685	25.0114	25.2173
AT1G74260	0	plastid,mitochondrion	Protein	17	23.793	323.31				0.033264	0.111791	0.103494	0.409665	0.105706	0.295634		1.29847	0.00937975	-0.260248	0.370212	0.655609	0.0784355	0.974264	0.508532	0.191556	0.201941	0.0630466	0.752718	0.0144512	0.948076	25.894	23.5346	25.0799	26.1646	26.0631	26.3196	26.4735	26.6348	26.7502	26.4071	25.9306	26.3899	26.0476	25.7688	26.6251	26.6335	25.2339	26.1173	24.7058
AT1G74470	0	plastid	Protein	4	23.112	27.509				0.283438	0.452271	0.167654	0.452972	0.254454	0.462573		0.392784	-0.113453	-0.255741	0.178653	0.312842	0.14002	0.538859	0.280719	0.280343	0.280121	0.218962	0.296045	0.276034	0.13285	28.2937	27.6784	28.0345	28.7032	28.4302	28.9768	28.5843	28.7947	29.097	28.7589	28.4061	28.6871	28.4781	28.3989	28.7387	28.8387	27.7641	28.7254	28.3878
AT1G74640	0	plastid	Protein	2	20.063	15.019				0.777119	0.86825	0.388873	0.600541	0.22597	0.429621		0.248221	-0.296144	0.0525675	-0.0826809	-0.0446714	0.474633	0.164846	0.695198	0.437035	0.745892	0.100464	0.690503	0.365855	0.0450221	22.9847	23.1577	23.1456	23.1925	23.7756	23.0533	23.015	23.251	22.9751	23.085	23.3325	23.1693	22.8644	23.3066	22.9764	23.0218	23.2562	23.335	23.4626
AT1G74730	0	plastid	Protein	7	56.367	65.171											0.593665	-0.0774117	0.424115	-0.429614							0.161035	0.276731	0.396485	0.000774611				21.9957	22.3843	22.5983			22.3035						22.9596
AT1G74790	0	plasma membrane	Protein	2	18.002	5.3053											0.130307	0.292018	0.18424								-0.205563	0.401011	-0.282672	0.178194				23.9614			23.7694				24.0425						24.4904	23.7921
AT1G74850	0	plastid	Protein	4	41.83	16.043												-0.162747		0.494087	0.100306		0.414161				-0.068307	0.817688	0.213911	0.326868				23.4138			23.2507	23.5417	23.605		23.3019	23.4147				23.0221
AT1G74880	0	plastid	Protein	3	72.407	7.431				0.0805128	0.20259	0.492403	0.672913	0.439214	0.615946		-0.816609	-0.428453	-0.02508	0.13132	-0.566928	0.133835	0.272551	0.954477	0.738401	0.256843	-0.472002	0.0420809	-0.588861	0.00390209	23.9192	24.7669	25.0796	23.7188	23.7153		24.1555	23.3648		23.6539	23.7204		23.4669	23.8341		22.8942	24.6388	23.3955	24.4549
AT1G74910	0	cytosol	Protein	4	75.094	19.629				0.242804	0.408932	0.150284	0.447963	0.112601	0.303952		0.347305	-0.199519	-0.15277	0.0861512	0.560186	0.193053	0.557166	0.422667	0.482638	0.104248	-0.405259	0.0527723	-0.750653	2.49566e-05	25.4705	24.9731	24.9198	25.7169	25.495	26.0962	26.343	25.9438	26.0182	25.8915	25.7615	25.9773	25.6951	25.4411	25.8682	25.8746	25.0826	25.8285	25.1373
AT1G74920	0	cytosol	Protein	7	35.293	245.36				0.796067	0.88073	0.554936	0.708404	0.0435396	0.204504		0.154141	-0.177597	-0.117652	0.0619002	-0.00977411	0.224226	0.353998	0.576869	0.538259	0.951175	0.0165005	0.949919	-0.220718	0.16563	25.4666	25.4829	25.2877	25.6388	25.562	26.0569	25.8521	25.8974	25.8111	25.9874	25.5173	26.1864	25.5851	25.447	25.6252	25.8401	25.3271	25.4643	25.4544
AT1G74960	0	plastid	Protein	23	51.474	323.31				0.0136209	0.0637519	0.0323624	0.328646	0.465117	0.636806		0.685576	0.0166967	0.00965044	0.00975686	0.267659	0.0506089	0.846844	0.960057	0.936704	0.0269898	-0.0450107	0.867412	-0.19377	0.303355	26.7349	26.2073	26.5355	26.6594	26.6513	26.7253	26.615	26.884	26.8743	26.557	26.5707	26.6906	26.8409	26.6525	26.6098	27.102	26.3897	26.5812	26.6357
AT1G74970	0	plastid	Protein	10	68.135	323.31				0.346463	0.515405	0.345441	0.577042	0.17528	0.374328		-0.492804	-0.0424419	0.0281939	0.0116519	0.0448272	0.0338465	0.878816	0.872668	0.946218	0.863552	0.244215	0.124662	0.0882149	0.621774	25.8546	26.1969	25.9313	26.1683	25.8437	25.6101	26.1838	25.8862	25.6476	25.9994	26.3417	26.1834	26.169	26.0408	25.952	25.5413	25.5082	26.2755	26.1983
AT1G75040	0	extracellular	Protein	9	26.008	75.105																					0.215081	0.578324	0.0712975	0.86381		24.1269
AT1G75270	0	cytosol	Protein	7	34.374	82.767				0.4224	0.584923	0.865673	0.903725	0.017099	0.143876		0.102223	0.042561	0.20894	-0.0284283	-0.0123794	0.622521	0.815521	0.281306	0.728883	0.95346	-0.0970769	0.656617	0.166976	0.351718	27.5382	28.067	27.8636	27.4299	27.6262	27.0891	27.3475	27.2867	27.507	27.3083	27.4119	27.2165	27.5099	27.6534	27.3755	27.4539	28.0082	27.6464	27.4822
AT1G75280	0	cytosol	Protein	16	40.464	247.28				0.0153511	0.0687881	0.260663	0.526872	0.173887	0.372977		-0.652454	-0.272254	0.0448858	-0.0877929	-0.323619	0.0476612	0.293471	0.738014	0.676184	0.2696	-0.154872	0.632311	-0.0336692	0.925661	26.7888	26.7387	26.3995	26.5072	26.6024	26.4316	25.9952	25.6967	25.9634	25.8815	25.7231	26.1435	26.663	26.2626	25.9342	26.2793	26.6986	26.4963	26.2093
AT1G75310	0	nucleus	Protein	15	39.219	229.17																					-0.0795924	0.823737	-0.284489	0.276007
AT1G75330	0	plastid	Protein	7	45.021	62.615				0.000121566	0.00257475	0.103031	0.410591	0.57539	0.717107		0.195476	0.502716	0.292477	0.12562	0.0576155	0.32149	0.00520704	0.0349188	0.178594	0.478694	0.0387375	0.826512	0.0532421	0.726202	27.6845	27.5623	28.0873	27.518	27.7671	27.7845	27.7943	27.4442	27.4686	27.9295	27.8184	27.619	27.9286	27.835	27.684	27.8599	28.0137	27.7495	27.8306
AT1G75350	0	plastid	Protein	3	28.728	79.654				0.545166	0.693891	0.199964	0.47761	0.00345871	0.0748963		0.0561126	0.0530522	-0.257678	0.00415439	0.396069	0.780018	0.821296	0.0996611	0.979141	0.0981228	0.0275392	0.872795	-0.0788677	0.552012	25.2391	25.26	25.073	25.2622	25.0806	26.0127	25.404	25.7293	25.9053	25.7617	25.6622	25.6139	25.5406	25.6514	25.5372	25.3268	25.4069	25.5654	25.6039
AT1G75380	0	mitochondrion	Protein	32	153.95	279.69																					-0.0298134	0.915673	-0.24968	0.163244			20.8808				21.6041			21.0132	21.0031	20.9111			21.0863
AT1G75460	0	plastid	Protein	31	51.837	323.31				0.0595902	0.165503	0.587582	0.728295	0.0105908	0.119962		-0.579954	-0.171404	-0.0857281	-0.0324518	-0.248343	0.119203	0.217769	0.802735	0.87264	0.37027	-0.109291	0.568796	0.0516026	0.794136	22.4162	23.4242	22.8999	22.6411	22.5094	22.0496	22.1555	22.4352	21.8413	22.6988	22.5311	22.5859	22.5474	22.497	22.3339	21.9351	22.6023	22.7498	23.0903
AT1G75680	0	plasma membrane	Protein	2	20.735	9.4638											0.356947	0.532487	0.636061	0.421144	0.17357		0.210602	0.0209179	0.0872558	0.272565	-0.135599	0.465551	0.217885	0.155401		23.1471			23.1214	22.6026			22.8719	22.6107	23.3669	22.9351	22.6785	22.9072	22.7612	22.8178		23.1521	22.9956
AT1G75950	0	cytosol	Protein	3	17.657	16.812				0.00685185	0.0403437	0.602002	0.738399	0.992849	0.995215		-0.021399	0.432799	0.293404	0.405261	0.296978	0.935597	0.00623716	0.299054	0.0253648	0.316205	0.206801	0.294885	0.331778	0.0463036	26.1114	27.1648	26.4762	26.2417	26.0501	26.286	26.408	26.3089	26.2597	26.2408	26.6777	25.9364	26.2374	26.287	26.04	26.4081	25.7405	26.1678	27.0166
AT1G76010	0	nucleus	Protein	15	42.896	89.67				0.717184	0.826052	0.284342	0.542701	0.289276	0.494725		0.0699037	-0.64473	-0.564831	0.857808	0.79075	0.916134	0.428304	0.439094	0.063289	0.228845	0.210092	0.27922	0.478297	0.0022349	23.3444	23.0133	23.0159	25.043	24.2664	24.4237	25.2748	25.5723	24.8968	24.5364	23.8178	25.3871	23.2181	23.1968	24.3149	24.0831	22.7921	24.0165	23.9967
AT1G76060	0	mitochondrion	Protein	17	54.431	192.08				0.00797831	0.0449964	0.779052	0.853538	0.0104589	0.11985		-0.728563	-0.0925531	-0.647627	-0.515665	-0.407848	0.0447279	0.769986	0.0838255	0.413736	0.329676	-0.29055	0.153417	-0.261386	0.170485	23.594	24.3954	23.6656	23.2974	22.9652	22.1165	22.8294	22.4099	22.9873	22.7389	22.9718	23.3958	22.6262	23.2076	22.7738	22.0205		22.4048	23.7611
AT1G76080	0	plastid	Protein	9	57.599	130.72				0.245499	0.410419	0.195701	0.476709	0.00985643	0.117997		0.359117	0.0962628	0.0925915	-0.239026	0.136414	0.216763	0.518575	0.45232	0.203277	0.270469	-0.189511	0.164527	0.103155	0.466885	28.828	28.9879	28.9829	28.6885	28.9644	28.9571	28.5881	28.5402	28.8468	28.6707	28.608	28.5456	29.179	29.1417	28.4975	28.9999	29.2534	29.0146	28.917
AT1G76100	0	plastid	Protein	6	22.577	135.92				0.524712	0.678118	0.364173	0.585739	0.138763	0.336066		-0.245046	-0.0565309	0.497782	-0.155251	-0.567546	0.699988	0.81237	0.156327	0.625134	0.16799	-0.0279853	0.909505	0.00761239	0.974571	26.5856	27.1291	27.3031	25.532	26.2916	25.8434	26.17	26.2236	25.9052	26.1135	25.949	25.8338	26.7069	27.0715	25.8644	26.5459	27.6501	26.9431	26.8891
AT1G76140	0	plastid	Protein	3	25.252	21.763				0.510529	0.665044	0.522225	0.690594	0.46607	0.637518		-0.168454	-0.135887	-0.305208	0.0960669	0.183564	0.382562	0.45805	0.281918	0.648411	0.533619	-0.154784	0.419929	-0.245934	0.123359	24.7959	24.7611	24.7781	25.1029	24.9809	24.7818	25.1771	25.1627	25.2148	25.2097	25.0135	25.4126	24.4799	24.7303	25.0476	25.2106	24.2929	24.7886	24.8434
AT1G76150	0	peroxisome	Protein	13	23.407	100.62				0.348523	0.517424	0.144585	0.444472	0.150737	0.348993		0.35667	-0.31588	-0.372059	-0.209361	0.0662363	0.334387	0.146504	0.216259	0.284337	0.568754	-0.113192	0.623982	-0.47984	0.00351155	24.3838	23.45	23.6406	24.3738	24.4704	24.3385	24.9281	24.8013	24.9859	24.5578	24.0216	24.6549	24.3131	24.4197	24.8058	24.7955	24.3209	23.9774	24.1733
AT1G76160	0	extracellular	Protein	13	33.736	114.85				0.501888	0.658741	0.258805	0.524196	0.0413325	0.202874		-0.37416	-0.130168	0.146388	0.475702	0.323125	0.434529	0.608059	0.618184	0.00874402	0.267587	0.150287	0.438241	0.575465	6.56219e-05	27.233	27.1612	27.0197	27.8572	27.3406	27.5035	28.1683	27.7736	27.7281	26.9617	27.3002	27.984	27.2976	27.2805	27.5123	27.1924	26.8689	27.7884	27.8355
AT1G76180	0	peroxisome	Protein	2	161.85	2.5711				0.00388572	0.028107	0.00299339	0.284372	0.21187	0.417642		-1.07067	-0.463445	0.235378	0.242833	-0.792755	0.0206435	0.00895272	0.461215	0.269531	0.0361349	-0.197069	0.373532	0.225508	0.255788	27.4444	28.7078	28.2278	27.6155	27.4124	27.4839	27.3116	27.0648	27.3599	26.6112	27.2582	27.5451	27.382	27.6994	26.765	27.3174	27.8834	27.5741	28.0723
AT1G76400	1	endoplasmic reticulum	Protein	19	41.002	200.25																					-0.265485	0.247054	-0.586238	0.0017413
AT1G76405	0	cytosol	Protein	12	16.033	95.509											-0.11092										-0.170217	0.464707	-0.401987	0.0241183				22.8225			22.9331										22.6861
AT1G76450	0	plastid	Protein	2	36.173	5.5309											0.0124834	0.439989	0.518751	-0.20324	-0.540414	0.975615		0.0119062	0.259443	0.0277364	-0.00938807	0.979868	-0.162989	0.493819	23.6535	24.2122	23.6776	23.2915		23.21			22.6739	23.25	23.163	23.1724		23.1877	23.3391	23.62	24.1546	23.6735	23.8961
AT1G76550	0	cytosol	Protein	6	31.335	48.339				0.0675077	0.179695	0.248831	0.517518	0.0559079	0.224317		0.122783	0.676519	-0.422711	0.986352	0.592444	0.704026	0.254497	0.52086	0.00748817	0.19808	-0.140815	0.610181	0.00927348	0.976939	21.9484	22.1411		22.6814	21.9236	22.7231	23.5153	23.3268	23.9856	23.1179	22.2294	23.6268	22.2847	22.579	23.3551	22.759		22.3561	22.7784
AT1G76680	0	cytosol	Protein	2	29.711	3.381				0.0399238	0.125572	0.404149	0.609743	0.0041804	0.0820751		-0.0081838	-0.441444	-0.0310777	-0.150814	-0.183257	0.969866	0.0036943	0.84077	0.356512	0.429202	0.383559	0.0671445	0.0665522	0.795869	25.7334	25.6096	25.8217	25.9206	25.648	25.7968	25.5968	25.4349	25.2046	25.5878	25.7303	25.4937	25.3671	25.3109	25.8733	25.4606	25.8441	25.3488	25.0175
AT1G76690	0	cytosol	Protein	5	57.868	11.41											-0.141275	-0.320283	-0.102282					0.801084			0.0768865	0.831102	0.203729	0.466369	22.369		21.924	21.7546		22.0746	22.1727			22.6554	21.6765				22.4662		21.6901		21.7717
AT1G76730	0	mitochondrion	Protein	2	10.645	3.4043				0.65995	0.787234	0.159705	0.451807	0.511256	0.672165		-0.0178392	0.132183	-0.232663	0.490355	-0.15842	0.947825	0.317739	0.376482	0.010721	0.572699	0.55479	0.00217791	0.443099	0.00801051	23.0425	23.2227	23.3237	23.1181	22.8611	23.2459	23.2968	22.92	23.258	23.7905	22.792	23.1268	22.9486	22.94	22.6371	22.8518	22.7598	23.7163	23.9276
AT1G76810	0	cytosol	Protein	6	17.857	323.31												2.59601			2.58249						-0.0784813	0.664937	0.133817	0.374947					21.515					21.0521
AT1G76860	0	cytosol	Protein	8	37.382	131.45				0.000688278	0.00900574	0.181575	0.46378	0.0246964	0.165674		-0.94433	-0.520977	-0.517635	0.0381859	-0.364003	0.0216961	0.0673033	0.227863	0.840924	0.125179	0.10107	0.706911	0.237422	0.258638	24.7663	25.6514	25.173	24.8495	24.3131	23.8953	24.322	24.6779	24.1702	24.2663	24.9816	25.1104	23.77	24.0949	24.2038	24.0937	24.2268	24.3489	24.8046
AT1G76940	0	nucleus	Protein	3	18.505	15.224											-0.477747	-0.200599	-0.106194	-1.07664		0.103788	0.472882	0.75372			-0.289616	0.288309	-0.178144	0.520788		22.667	22.8933	22.4151	22.4897	22.0589	22.7006		23.0254	22.5871	22.2246	22.3875	22.3765	22.5248	23.1799	22.5409	22.8696		22.3044
AT1G76990	0	cytosol	Protein	24	33.684	161.65																					0.248974	0.159548	0.532312	0.000307243							19.1916
AT1G77060	0	plastid	Protein	4	17.589	151.33				0.78347	0.871707	0.344743	0.577185	0.304999	0.50747		0.446459	-0.0797206	-0.16954	0.0639005	-0.118126	0.289263	0.753273	0.382451	0.574382	0.382039	-0.0831735	0.802081	-0.353566	0.121529	24.8042	24.6839	24.8137	24.7838	25.1199	24.9904	24.3799	24.481	25.2658	24.8332	24.5904	24.6849	24.7595	24.972	24.9742	24.6846	24.8002	25.0481	25.3237
AT1G77090	0	plastid	Protein	8	89.404	76.873				0.297219	0.468925	0.269146	0.533043	0.021751	0.155855		-0.34595	-0.110703	0.470898	-0.391834	-0.359756	0.135257	0.779653	0.258361	0.0401937	0.365237	-0.00882439	0.98151	-0.218288	0.328805	25.5904	26.1091	25.8239	25.4911	26.0037	24.5746	25.0411	24.5747	24.7121	25.2699	24.0842	25.131	25.4529	25.7334	25.6054	25.1748	26.4483	25.8132	25.8147
AT1G77120	0	cytosol	Protein	6	34.082	107.36				0.979777	0.990544	0.12351	0.432504	0.0396883	0.200484		0.447718	0.275253	-0.129073	0.196625	-0.770989	0.100465	0.0835171	0.505104	0.239772	0.287793	0.389771	0.24507	0.0216847	0.962365	25.4207	25.6512	25.0366	25.7528	25.597	25.7434	25.3298	25.3854	25.8933	25.756	26.0016	25.6295	25.3917	25.4519	25.529	25.7432	25.2287	25.4735	25.5202
AT1G77122	0	plastid	Protein	11	60.04	154.32				0.0220555	0.0866908	0.0131889	0.27547	0.213855	0.419869		-0.528752	-0.735636	-0.185175	0.286114	0.0226318	0.0950234	0.0222392	0.0856211	0.0945573	0.935349	-0.0498339	0.862164	0.203687	0.31347	22.6694	23.1642	22.7599	23.2097	22.9084	22.7916	23.2295	22.9919	22.7845	22.5912	22.9717	22.8301	22.7128	23.0004	22.464	22.9451	22.1919	22.8417	22.9594
AT1G77180	0	nucleus	Protein	8	20.786	227.71											0.196106	-0.436166	-0.924749	-0.284244	0.0236369		0.102048	0.067632	0.337974	0.961747	0.0316933	0.88558	0.120476	0.466399	22.6302						23.0485	22.781		23.3005		23.405			22.6869	22.3001	22.4106	22.5456
AT1G77330	0	peroxisome	Protein	2	68.641	6.1021				0.767646	0.862576	0.503075	0.679301	0.00890151	0.111553		0.298188	0.0531973	-0.0488727	0.0271772	-0.199033	0.397836	0.772971	0.701325	0.843221	0.224148	-0.102235	0.743533	0.402535	0.0674148	24.5682	25.0434	24.813	24.3705	24.6897	24.2221	24.6212	24.2943	24.6605	24.4211	24.943	24.4598	24.2638	24.7796	24.4212	24.5746	24.3991	24.4133	24.5735
AT1G77480	0	extracellular	Protein	2	19.452	11.343				0.315912	0.48668	0.853143	0.896363	0.140104	0.337097		0.107155	0.185996	0.236992	0.0784721	-0.0994024	0.623312	0.460559	0.317371	0.465274	0.756722	0.108209	0.694058	0.27325	0.204114	23.4712	24.1068	23.8652	23.478	23.6212	23.3965	23.3444	23.0789	23.2661	22.8932	23.5028	23.5526	23.6085	23.7086	23.5738	23.3709	24.3776	23.6352	23.7962
AT1G77490	0	plastid	Protein	7	27.489	53.499				0.0343849	0.113741	0.343373	0.576201	0.0012139	0.0470386		-0.064357	-0.16551	0.0709986	-0.434818	-0.381419	0.737573	0.448203	0.661936	0.0469987	0.173399	0.454865	0.0140839	0.195973	0.312783	24.1452	24.855	24.6359	24.4407	24.3952	24.3782	24.0943	24.0978	24.3431	23.7743	23.7593	23.7618	24.47	24.7618	24.2084	24.2489	25.2659	24.7454	24.4625
AT1G77510	0	endoplasmic reticulum	Protein	5	67.558	53.948				0.160891	0.313062	0.172085	0.456978	0.00961042	0.116472		-0.143773	0.0335372	0.175891	-0.27718	-0.276542	0.478233	0.732908	0.291769	0.137417	0.104772	0.175857	0.467088	0.13792	0.553218	28.8882	28.9846	28.831	28.6879	28.879	28.4734	28.6007	28.6511	28.5241	28.6746	28.4939	28.7055	28.8065	29.0253	28.4661	28.6763	28.7133	28.3784	28.4876
AT1G77550	0	vacuole	Protein	7	41.167	51.251				0.627902	0.760717	0.301291	0.551805	0.305376	0.507237		-0.0039428	-0.0216274	-0.404232	0.371667	0.371281	0.985254	0.952697	0.232598	0.0660974	0.371616	-0.181919	0.511706	-0.454506	0.0329857	22.8497		23.1057	23.0178	22.7275	23.334	23.3738	24.1286	23.9471	23.1226	23.2374	23.8619	22.7075	22.7605	23.0771	23.199		22.8718
AT1G77590	0	plastid	Protein	4	41.567	16.521				0.53869	0.688625	0.314815	0.560538	0.630348	0.753398		0.0460864	-0.271148	-0.634297	0.612567	1.11315	0.875653	0.678859	0.464467	0.22784	0.251887	0.0810106	0.777318	0.618217	0.000773262	22.5333		21.9774	22.3435	21.9601	23.2419	22.9405	24.216	23.9151	22.1895	21.871	23.8275	21.3748	22.9311	23.0306	21.9691		22.0617
AT1G77630	0	plasma membrane	Protein	3	39.558	20.656											-0.0605427	0.15569	0.269306	-0.240137	0.121643	0.781826	0.23447		0.0106271	0.482895	0.21778	0.483503	0.0778076	0.818978		23.186	22.9831	22.6072	22.8517	22.6694						22.4143	22.8367		22.8387		23.0717	22.9752	22.6597
AT1G77670	0	mitochondrion	Protein	2	40.222	57.179				0.0249587	0.0934838	0.428077	0.628144	0.146321	0.343907		0.530185	0.101078	-0.0374522	0.469029	0.22349	0.112287	0.593076	0.896662	0.117059	0.398679	-0.178663	0.318969	-0.396517	0.00538102	22.7068	22.3971	23.0908	23.0662	22.8798	23.2507	23.558	23.6091		23.3488	23.595	23.0551	23.2595	22.9939	23.2613	23.6426	22.7731	23.1709	23.0219
AT1G77710	0	nucleus	Protein	3	142.11	10.882				0.601894	0.740792	0.248743	0.517701	0.106943	0.297119		-0.0281639	-0.0394601	0.518084	-0.0833123	-0.10805	0.907302	0.820187	0.0377836	0.513488	0.753063	-0.43256	0.0841418	-0.727799	0.000682568	26.9418	27.5085	27.653	26.8978	27.322	26.9428	26.7253	26.8323	26.7251	26.4272	26.8418	26.8016	27.0975	27.2475	27.3816	26.9865	28.1254	27.0146	27.3837
AT1G77760	0	cytosol	Protein	2	11.286	28.074				0.946611	0.971019	0.162705	0.453325	0.176795	0.374576		-0.0950861	-0.940973	0.0719689	0.400607	0.632034	0.888111	0.113795	0.879173	0.244516	0.134462	-0.211286	0.336578	-0.292995	0.120805	23.9538	22.6064	22.9216	24.3848	23.5598	24.6225	24.5922	25.1572	23.9142	23.4363	23.144	24.6426	24.1467	23.4221	24.5082	24.0163	23.2363	23.807	23.6143
AT1G77940	0	cytosol	Protein	3	25.42	25.896				0.00217648	0.0192419	0.0829609	0.39598	0.945393	0.963385		0.832406	0.397201	-0.3058	0.566732	0.848294	0.097938	0.0576075	0.085284	0.00850029	0.12959	0.170652	0.23366	0.328505	0.00570635	25.9527	25.7622	25.8059	26.2316	26.0771	26.2077	26.2787	26.6109	26.5497	26.6554	26.6192	26.2854	26.1861	25.859	26.4516	25.993	24.6486	26.4902	26.0241
AT1G78040	0	extracellular	Protein	5	36.565	91.782																					-0.144749	0.259794	0.0233272	0.884024		23.4689	23.5134								22.7163								23.2332
AT1G78060	0	extracellular	Protein	8	28.501	94.337				0.219586	0.383656	0.111836	0.419563	0.0279841	0.173867		-0.0391896	0.22048	-0.0176971	-0.212542	-0.414246	0.833606	0.288783	0.907114	0.0830905	0.074866	0.0566199	0.86173	-0.174962	0.473287	26.9468	27.2763	26.9302	26.7686	26.6714	26.5346	26.7011	26.0103	26.4307	26.7039	26.8108	26.631	26.9565	27.0254	26.696	26.6252	27.2268	26.709	27.2083
AT1G78140	0	plastid	Protein	11	41.178	87.247											0.484706	0.301706	0.315699		0.197293		0.0653896			0.3677	0.26122	0.324712	-0.120931	0.673166				22.49	22.5116		22.6957		22.519		22.8098	22.5024	23.0088			22.6617		22.7928
AT1G78150	0	nucleus	Protein	7	36.876	46.697				0.03627	0.118512	0.387718	0.599386	0.112533	0.304046		-0.613916	-0.277193	0.188734	-0.249357	-0.577726	0.0945161	0.298228	0.507232	0.304241	0.255083	-0.0299646	0.892871	0.169447	0.269072	25.3111	26.4894	25.7783	25.3345	25.4259	25.2292	24.8243	24.5856	24.6675	24.9538	25.1988	24.716	25.1343	25.2656	24.8823	24.8005	25.8219	25.0884	25.8973
AT1G78300	0	cytosol	Protein	5	57.726	33.937				0.055049	0.155981	0.684041	0.793423	0.537242	0.686411		-0.560443	-0.21069	-0.282916	0.0382905	-0.242273	0.297315	0.303616	0.242641	0.71642	0.371925	0.531064	0.0184498	0.468135	0.0250182	28.4126	28.1874	28.1625	28.4911	28.321	27.9545	28.5104	28.6824	28.5585	28.5231	28.1095	28.8368	28.1397	28.4199	28.2272	28.3025	27.6655	28.4487	28.5851
AT1G78370	0	peroxisome	Protein	8	34.946	31.178				0.138512	0.28536	0.0328269	0.32995	0.000490282	0.0307209		0.164377	0.109849	-0.0250433	-0.499002	-0.302715	0.487265	0.435136	0.867348	0.0226364	0.063313	0.0970867	0.770952	0.245389	0.335672	30.6021	30.5759	30.758	30.4681	30.3811	30.5859	30.3346	30.3296	30.2239	30.7629	30.5555	30.2328	30.4363	30.3614	30.6329	30.535	30.5493	30.3156	30.1414
AT1G78380	0	cytosol	Protein	5	51.239	54.69				0.702846	0.818505	0.147273	0.445754	0.159654	0.356738		-0.190945	0.167809	0.545865	-0.179103	-0.141223	0.545171	0.35137	0.0404207	0.422887	0.618845	-0.129691	0.477707	0.0402099	0.841774	30.2649	30.8133	30.3733	29.7532	30.1359	29.6167	29.6053	29.8494	29.5938	29.4262	29.7868	29.5066	30.1511	30.243	29.5165	29.9765	30.689	29.8229	30.3423
AT1G78460	0	extracellular	Protein	8	46.092	55.856																					0.233067	0.195502	0.286224	0.0740104			21.0308					20.836		21.0275							21.5041
AT1G78570	1	cytosol	Protein	25	56.364	323.31				0.000144991	0.00286479	0.0102321	0.271472	0.00738424	0.103064		0.945312	0.167132	-0.147569	0.441466	0.65036	0.00760548	0.466982	0.536241	0.0284972	0.0224853	-0.392722	0.0614042	-0.165706	0.46247	26.0653	25.3309	26.0222	26.2995	26.2027	26.8012	26.8375	26.8579	26.5117	27.0898	27.1155	26.7523	26.4388	26.0736	26.5261	26.736	25.8775	26.1114	25.7747
AT1G78630	0	plastid	Protein	9	97.542	33.515				0.00566391	0.036567	0.0973657	0.40615	0.75373	0.837953		0.149664	0.337302	0.559797	-0.098389	0.159591	0.381135	0.105495	0.0201927	0.543466	0.365046	0.295948	0.0735245	0.176244	0.292462	26.4399	26.2864	26.3026	26.1686	26.4972	26.0818	26.1817	25.8363	25.7271	26.2602	26.0767	26.0709	26.5797	26.4612	26.3937	26.2011	26.7827	26.2363	26.441
AT1G78660	0	vacuole	Protein	4	76.175	23.826											0.467755		0.175003	0.0326558	0.57625	0.432703					0.0453488	0.85975	0.0728435	0.735621		22.1468		22.4552	22.3549	22.3805		22.5498	21.9693						22.8059
AT1G78670	0	extracellular	Protein	3	44.151	14.61				0.000336278	0.00535136	0.771928	0.847624	0.219763	0.423562		0.629836	0.204062	0.474847	0.394504	0.421643	0.0921856	0.248103	0.194445	0.0426565	0.0229463	0.321934	0.150168	0.0670628	0.806172	22.8024	22.5955	22.5836	22.5849	22.7618			22.4127	22.0587		23.0799	22.2442	22.4657	22.5193		22.4932	22.5788	22.3565	22.301
AT1G78680	0	vacuole	Protein	4	48.709	14.431				0.00107341	0.0120157	0.00484735	0.26436	0.119616	0.312572		0.63625	0.122796	0.0493919	-0.0443918	0.227908	0.00450473	0.301255	0.69462	0.553349	0.184876	0.202058	0.346748	0.0398442	0.877749	24.7874	24.3144	24.6256	24.6349	24.9911	24.6811	24.6612	24.7909	24.5267	24.5549	24.7949	24.7202	24.8645	24.6909	24.7996	24.8709	24.9975	24.7953	24.3393
AT1G78820	0	extracellular	Protein	5	9.9284	100.2				0.115604	0.257637	0.39238	0.602796	0.00541624	0.0927373		-0.468901	-0.0972307	0.127404	-0.0351751	-0.527292	0.230081	0.706597	0.698318	0.847127	0.0918842	0.0720116	0.793245	0.0352559	0.895037	27.0745	28.3377	27.6435	26.8863	27.1888	26.6155	26.9486	26.2288	26.7179	26.8979	27.168	26.7416	26.6182	27.1401	26.8648	26.3576	27.9855	27.2078	27.8168
AT1G78830	0	extracellular	Protein	8	103.04	63.219				0.00850187	0.0466968	0.215307	0.488504	0.0323776	0.186599		-0.795033	-0.110655	0.0560947	-0.318567	-0.567372	0.0467283	0.669564	0.853911	0.046213	0.146918	0.0485576	0.846211	-0.047067	0.833856	29.1034	30.3529	29.5913	28.963	29.4018	28.547	28.8362	28.3937	28.6769	28.8346	28.8927	28.8458	28.9449	29.1716	28.9004	28.636	29.7787	29.1137	29.9389
AT1G78850	0	extracellular	Protein	2	12.29	19.851				0.268677	0.434369	0.27945	0.542505	0.320452	0.520249		-0.408669	0.181626	-0.0506948	0.0786374	-0.388636	0.086296	0.430664	0.856934	0.57699	0.255529	-0.0716628	0.830628	0.108035	0.704319	29.3769	30.2058	29.4846	29.5552	29.2947	28.7139	29.3516	29.1331	29.0115	29.3062	29.9106	29.4375	29.0809	29.2654	29.001	29.0273	28.9418	29.1625	30.1211
AT1G78860	0	extracellular	Protein	2	61.119	5.2773											0.725384										0.126104	0.737335	0.674966	0.00720246				21.9492							23.1044
AT1G78870	0	golgi	Protein	3	19.275	19.598				0.0185014	0.0769322	0.420035	0.620985	0.237223	0.442445		0.0361141	0.501152	0.514617	0.18489	0.0609337	0.89623	0.0247948	0.0985565	0.254304	0.838221	0.0653803	0.862772	0.0196199	0.959515	27.3842	28.1611	27.8908	27.1197	27.3811	26.9163	27.1517	26.8839	27.1867	26.9454	27.4814	26.963	27.4455	27.5787	27.0708	27.2311	28.0437	27.1018	27.8607
AT1G78900	0	golgi,vacuole	Protein	24	83.891	323.31				0.0669345	0.178654	0.0759849	0.388499	0.0565586	0.224481		0.514696	-0.0718173	-0.131777	0.123539	0.306685	0.0493307	0.681309	0.511519	0.429546	0.0922711	0.105554	0.416053	0.24114	0.0177904	30.1211	29.5014	29.59	30.3039	30.209	30.493	30.5007	30.7429	30.5408	30.3942	30.321	30.4566	30.4246	30.232	30.4456	30.6595	29.9557	30.4657	30.0095
AT1G78915	0	plastid	Protein	4	39.387	20.162											-0.623918	0.026575	0.00825279	0.24609	-0.579135	0.15704	0.950039	0.970923		0.0137983	-0.171795	0.557167	-0.337241	0.140208	23.2303	24.2489	23.6668	23.4598	23.1119		22.6346		23.2648	22.783	23.2219	23.0805	22.6109	23.4521	22.9955	22.9329	23.8099	23.5547	23.7425
AT1G79010	0	mitochondrion	Protein	7	29.679	81.195				0.166694	0.319913	0.391799	0.602217	0.743885	0.831401		0.471583	-0.0311011	0.54575	0.0645302	-0.120114	0.150309	0.940321	0.0721602	0.831851	0.646352	-0.00148572	0.994028	-0.106351	0.410412	24.17	25.1672	24.5719	24.1062	24.3241	24.9268	23.898	24.8477	24.6463	24.7595	23.8263	24.2998	24.6258	24.2074	24.7551	24.6817	25.0369	24.5006	24.8472
AT1G79040	0	plastid	Protein	12	29.161	323.31				0.00148842	0.0149553	0.166003	0.453927	0.0483035	0.215863		-1.26516	-0.207633	-0.0543812	-0.528494	-0.820094	0.0447851	0.428433	0.896227	0.133788	0.0507012	-0.0281765	0.912926	0.0707309	0.732432	26.6606	28.3792	27.2502	26.2232	26.5962	25.7846	26.0539	26.2231	25.9773	26.5372	26.0425	26.2364	26.1146	26.8448	26.0432	26.1475	27.3917	26.7797	27.6739
AT1G79050	0	plastid	Protein	18	25.006	230.26				0.195852	0.355699	0.0786295	0.392481	0.516597	0.675268		0.260416	-0.122678	-0.180544	0.0412563	0.642858	0.549009	0.651219	0.260511	0.506678	0.0717218	0.179064	0.515567	-0.417197	0.050408			22.4671	23.1611	22.7149	23.7585	23.2654	23.1209	23.4871	23.1142	23.2459	23.0774	23.0029	22.9482	23.0222	23.0805	22.4168	23.0868
AT1G79090	0	nucleus	Protein	20	25.65	265.95											0.162945	-0.0811173	0.350578	0.444245	0.00750381		0.813666	0.376278	0.306303		0.210712	0.321911	0.4506	0.00927254	21.8945			22.2401	22.0259	21.7846	21.9151	22.7265	22.3275	21.4309	21.7055	22.4583	21.8029	21.5006	22.635	21.7599
AT1G79210	0	cytosol,nucleus	Protein	2	24.25	10.433				0.923053	0.958543	0.194496	0.476136	0.0584031	0.226015		0.223299	0.0382266	0.36113	-0.330543	-0.241608	0.425192	0.872316	0.0917301	0.0268194	0.480985	-0.208472	0.230043	-0.255432	0.0961042	29.1445	29.3316	29.1753	28.6344	28.9409	28.9348	28.4884	28.5483	28.5357	28.578	28.5562	28.459	29.1738	29.2797	28.9091	28.8873	29.7304	28.9088	28.8757
AT1G79230	0	plastid,mitochondrion	Protein	14	75.371	271.64				0.672259	0.798036	0.0138859	0.282027	0.254061	0.463001		0.412804	0.025778	-0.0103811	-0.173957	-0.138884	0.134089	0.57581	0.895831	0.0350639	0.0777077	0.372033	0.00906276	0.350639	0.00658437	27.62	27.4569	27.4847	27.612	27.5874	27.5134	27.6493	27.6659	27.469	27.7801	27.6232	27.5814	27.5125	27.7133	27.7121	27.7176	27.7073	27.7799	27.5946
AT1G79260	0	cytosol	Protein	8	26.788	233.84				0.840946	0.909198	0.0865215	0.396276	0.0523952	0.221066		-0.447664	0.209863	0.878588	-0.0921473	-0.387762	0.356939	0.345964	0.149907	0.56515	0.342301	-0.344273	0.131453	-0.211527	0.361416	23.6847	23.8875	24.8919	23.2226	23.2795	22.6977	23.2694	23.0662	22.6703	23.2236	23.9457		23.2443	23.2733	23.3735	22.9251	23.8271	22.9095
AT1G79280	0	nucleus	Protein	2	39.094	17.326																					-0.0488846	0.837058	0.122843	0.512378															22.6235
AT1G79340	0	cytosol	Protein	2	39.882	27.472				0.263643	0.42977	0.766757	0.84573	0.160335	0.357447		0.167675	0.110011	0.188218	0.017062	-0.0723918	0.501258	0.45131	0.200546	0.857225	0.694818	-0.103554	0.653318	0.298177	0.0836969	27.5964	27.8357	27.8458	27.2647	27.6475	27.1591	27.3926	27.531	27.2721	27.5578	27.4619	27.3823	27.3846	27.574	27.5119	27.2485	28.0162	27.3062	27.5292
AT1G79440	0	mitochondrion	Protein	5	36.957	66.19				8.85009e-05	0.00206783	0.957326	0.966515	0.0125414	0.126057		0.370584	0.381983	0.231818	0.407509	0.343959	0.0210455	0.121313	0.0746544	0.0584993	0.159369	0.0245569	0.937515	-0.0601128	0.814149	24.9946	25.2249	24.988	25.4433	25.4335	25.4921	25.5292	25.7069	25.6924	25.4477	25.3607	25.4034	25.3922	25.393	25.0942	25.7856	25.013	25.8579	25.8243
AT1G79470	0	cytosol	Protein	11	50.594	176.1				0.328226	0.499636	0.548403	0.705877	0.452256	0.626479		0.373673	-0.0318189	0.0747071	0.134275	-0.0934754	0.073288	0.887842	0.563617	0.66743	0.743646	0.444254	0.0306922	0.323482	0.102592	23.0714	23.2484	23.1369	23.0923	23.1891	23.474	23.0804	23.2943	23.0842	23.5347	23.2887	23.3541	23.2138		23.6551	23.0073		23.5228	23.0978
AT1G79500	0	cytosol	Protein	17	50.342	323.31				0.118474	0.259901	0.0887005	0.3976	0.296266	0.499715		0.510535	0.150368	-0.0665055	-0.00153321	-0.0245384	0.154478	0.181342	0.433981	0.984872	0.729404	-0.186151	0.404634	-0.266813	0.163486	26.1778	25.9496	26.0778	26.0008	26.0186	26.1816	25.9121	25.8779	26.312	26.1233	26.2801	26.0335	26.0251	26.1969	26.2309	26.1101	26.1646	26.2087	26.0983
AT1G79530	0	plastid	Protein	14	49.051	323.31				0.0343565	0.113903	0.270869	0.534299	0.00146678	0.0508194		-0.097708	0.0814379	-0.0893778	-0.342	-0.418184	0.665128	0.442671	0.728178	0.0261376	0.0324443	0.0265498	0.925106	-0.15694	0.425149	27.6482	27.7693	27.6639	27.4438	27.2276	27.1405	27.4753	27.1926	26.857	27.8784	27.5303	27.4503	27.3566	27.3739	27.349	27.2822	27.1295	27.2634	27.529
AT1G79550	0	cytosol	Protein	2	49.194	6.3648				0.457453	0.617771	0.114161	0.422897	0.22144	0.425679		0.0245519	0.317692	0.194413	-0.129975	-0.162991	0.864209	0.0409998	0.301942	0.189118	0.407677	-0.224773	0.324591	0.0156122	0.958586	31.2455	31.2638	31.2387	31.0286	31.0568	30.8157	31.0963	30.7791	30.7038	31.2606	31.1853	30.9936	31.2346	31.2178	30.9986	31.1169	31.4067	30.8775	31.1911
AT1G79600	0	plastid	Protein	2	17.192	258.57																					-0.109947	0.736192	-0.346332	0.142343																22.0767
AT1G79690	0	cytosol	Protein	48	68.812	323.31				0.0847751	0.209202	0.0229355	0.308425	0.027486	0.171861		0.157941	-0.238049	0.0558365	0.0815709	0.623217	0.280241	0.321205	0.781086	0.67782	0.000390067	-0.160106	0.472963	-0.289123	0.111901	24.7985	24.7192	24.6756	25.1011	25.1911	25.7614	25.0652	25.1691	25.1693	24.6375	24.641	25.1849	24.5674	24.774	24.7077	25.3664	24.784	24.9579	24.7304
AT1G79720	0	extracellular	Protein	4	42.579	25.831											0.581947	0.598566	0.384157	0.194996			0.0953243	0.266886	0.627629		0.239263	0.422098	0.0764244	0.815008	23.0852	22.622	23.3012	22.1384			22.3629	22.2896		22.3222	22.5283		22.9845	23.1828	22.8995	22.0607	23.7152	22.3804	22.9048
AT1G79750	0	plastid	Protein	2	25.502	16.553				0.0257668	0.0950595	0.561666	0.713284	0.0305736	0.181165		0.35379	0.51251	-0.114196	0.332935	0.329895	0.24429	0.0517484	0.740943	0.173187	0.310246	0.225807	0.22115	0.190539	0.280324	25.357	24.5859	25.4901	25.5667	25.1835	25.2182	25.6977	25.6425	24.9877	26.2969	26.2495	25.7937	25.2273	25.1326	25.7175	25.7385	24.2497	25.1346	25.4695
AT1G79830	0	golgi	Protein	6	14.586	224.85											0.906802	0.176534	0.0872976	0.0585914	-0.274702		0.391533		0.742199	0.162145	-0.109299	0.515616	0.0222206	0.90831	23.0019		23.6605	23.5608	23.3258	23.7891		23.4842	23.6487	23.4219		23.7592	23.4406	23.679	23.4699	23.715			23.4876
AT1G79850	0	plastid	Protein	7	47.733	39.312				0.117483	0.259662	0.044513	0.357196	0.510346	0.671568		0.250481	-0.683259	-0.326092	-0.14505	0.108473	0.492753	0.00936643	0.1789	0.373299	0.512329	0.266114	0.172925	0.419505	0.0118607	27.344	27.412	27.1209	27.7167	27.4172	28.0578	27.5307	27.9802	27.9822	27.7519	27.2679	27.6454	27.4249	27.5316	27.8798	27.431	27.3393	27.8605	27.5151
AT1G79870	0	cytosol	Protein	4	88.839	20.083				0.000560404	0.0078191	0.318225	0.563544	0.290943	0.495848		0.609031	0.294579	0.024073	0.440121	0.68651	0.023903	0.262447	0.935136	0.170822	0.00480012	0.376897	0.0317495	0.656235	1.71435e-05	24.9747	24.815	25.5799	25.1274	25.2991	24.9758	25.1023	25.6256	25.9897	24.9362	25.7412	25.3227	25.7672	24.8473	25.622	25.8041	24.9389	25.5106	25.202
AT1G79920	0	golgi	Protein	2	25.733	183.21				0.0565266	0.159707	0.037198	0.33501	0.0106369	0.119109		0.762377	0.441198	-0.379443	0.150394	0.122879	0.0392932	0.0785174	0.290268	0.478194	0.516206	-0.0894476		0.407737		25.8764	25.1232	25.8102	26.3628	26.0602	26.4531	26.5112	26.2594	26.5065	26.4693	26.4966	26.238	26.303	25.8047	26.3263	26.7579	25.7032	25.8249	25.7028
AT1G79930	0	cytosol	Protein	13	35.628	323.31				0.0124924	0.0601923	0.0100708	0.272096	0.149183	0.347307		0.67826	0.115228	-0.287057	0.261451	0.260317	0.0192369	0.457696	0.169923	0.0787295	0.206301	-0.123453	0.448656	0.0812938	0.616993	29.0312	28.4521	28.8304	29.1706	29.1008	29.2594	29.4862	29.2507	29.4181	29.6309	29.3874	29.4054	29.1073	29.0377	29.4033	29.403	28.6092	29.1538	28.9537
AT1G80030	0	plastid	Protein	2	18.486	68.186											0.197853	-0.153048	0.318977		-0.532126			0.113535		0.200449	-0.246748	0.254975	-0.200611	0.325808	22.5305	22.3832		21.3772				22.5869	22.0736	21.7627		22.1187	22.4115	22.527		22.4077	22.7187	22.0697
AT1G80230	0	mitochondrion	Protein	4	237.04	7.6407				0.135695	0.280932	0.149657	0.448819	0.0749651	0.254639		-0.383916	0.226302	0.126651	-0.415373	-0.331339	0.0912353	0.389102	0.665101	0.0721712	0.179246	0.310718	0.11253	0.306121	0.0889418	26.8893	27.2682	27.2785	26.8178	26.84	25.9438	26.443	26.2623	25.956	26.6664	26.6129	26.6079	26.5193	26.8699	26.9187	26.2125	26.8508	26.7138	26.8666
AT1G80360	0	cytosol	Protein	20	56.558	312.17				0.00638798	0.0386959	0.161203	0.452135	0.351858	0.545381		0.693048	-0.0704946	0.0338219	0.466553	0.819287	0.0746201	0.836841	0.906663	0.0931874	0.0387619	0.183935	0.250499	0.0765136	0.663276	25.9854	24.984	25.4989	26.191	25.9736	26.302	26.5275	26.9374	26.6503	26.0482	26.1336	26.5319	25.9896	25.5598	26.5284	26.4341	25.173	26.2679	25.5972
AT1G80380	0	plastid	Protein	5	54.193	27.633				0.410695	0.575482	0.49758	0.675287	0.0737241	0.252756		0.179165	0.0226599	0.0506908	-0.14591	0.151682	0.357994	0.862847	0.665564	0.252613	0.344944	0.229431	0.255374	0.165504	0.404896	27.0389	26.7402	27.0991	27.217	27.1734	26.8593	26.9179	27.2303	27.1142	27.0075	26.8618	27.0226	27.2911	27.279	27.014	27.107	26.8783	27.394	27.2314
AT1G80410	0	cytosol	Protein	8	31.656	104.23				0.123891	0.2674	0.248061	0.517379	0.074069	0.252762		0.578414	-0.261776	-0.16631	0.507471	0.621108	0.242256	0.351424	0.699473	0.0948471	0.162761	0.179063	0.348197	0.110948	0.57069	25.7001	24.2606	25.2506	26.2609	26.0421	26.3978	26.415	26.7889	26.8603	26.3276	25.6368	26.5138	25.8047	25.6638	26.4522	26.3989	25.1251	26.1156	25.4112
AT1G80460	0	cytosol	Protein	11	44.83	323.31				0.00354653	0.0267718	0.293764	0.546172	0.169809	0.368252		0.478356	0.0980011	-0.0124171	0.325686	0.408075	0.0442497	0.404041	0.957789	0.0502655	0.124499	0.13366	0.382173	0.148854	0.2841	26.6455	26.2228	26.3486	26.8115	26.8446	26.9627	27.0522	26.9649	27.3306	26.6661	26.7407	27.026	26.9412	26.7329	26.8353	27.0966	26.2044	26.9739	26.7774
AT1G80480	0	plastid	Protein	32	42.131	323.31				0.475215	0.633907	0.724257	0.815967	0.334868	0.530208		-0.0398915	0.300732	-0.0404293	0.270389	-0.0737264	0.874745	0.258924	0.873167	0.271414	0.829109	-0.0464413	0.882036	-0.239072	0.26521	24.9448	25.1822	25.0304	24.6788	24.7611	24.3487	24.6065	24.3949	24.6041	25.075	24.9503	24.6961	25.144	24.8804	24.1868	24.5326	24.7686	24.9999	25.4416
AT1G80490	0	golgi	Protein	3	79.021	4.6962											0.315698	0.351837	-0.173793	0.193725	0.860908	0.686611		0.800233	0.673223	0.0538691	-0.122368	0.634558	0.264814	0.192377		20.7694		21.9953	21.0696	22.1847	22.4652	22.7512	22.7169	21.5107	21.6663	22.16			22.4418	21.4251		21.8167
AT1G80560	0	plastid	Protein	21	86.856	196.58				0.0022448	0.0197274	0.265015	0.530931	0.211349	0.417173		-0.291804	-0.12054	-0.0527621	-0.572452	-0.643696	0.102318	0.579844	0.873461	0.0354632	0.0201958	-0.146884	0.455037	-0.118293	0.52713	26.0833	26.206	26.1367	25.6578	25.759	25.7222	25.6402	25.4534	25.1148	26.0993	25.9476	25.8251	26.0073	26.2653	25.8018	25.5378	26.2719	25.7134	25.7618
AT1G80600	0	plastid	Protein	3	52.395	26.743				0.171594	0.325289	0.580399	0.724883	0.9033	0.938018		0.215898	0.217908	-0.0824344	0.0845122	0.0328831	0.39553	0.126372	0.503041	0.384309	0.822735	-0.264687	0.204766	-0.39988	0.0253837	26.8949	27.0236	27.2356	27.0447	27.0945	27.1319	27.2027	26.8979	27.1288	27.3173	27.1825	27.0687	27.0524	27.0363	27.1971	27.4025	26.7301	27.3251	27.2767
AT1G80620	0	plastid	Protein	16	71.16	276.46														-0.021372							-0.427354	0.0262123	-0.189378	0.349366								21.4582					21.3461
AT1G80670	0	nucleus	Protein	9	108.35	30.219				0.126445	0.27014	0.706736	0.801748	0.226181	0.429743		0.327879	0.0987745	0.156386	0.0924291	-0.0393535	0.239882	0.353179	0.358022	0.680721	0.792652	0.161312	0.453838	0.0531445	0.822591	23.9764	24.2833	23.9008	23.9003	24.0403	23.956	24.0799	23.7408	24.0808	23.9161	23.9819	23.9358	24.1088	24.088	23.9329	24.1699	24.5785	24.4246	24.1522
AT1G80750	0	cytosol	Protein	7	16.282	43.063				4.27994e-05	0.00116668	0.0446973	0.3577	0.743904	0.831107		0.352831	0.234305	0.0216271	0.647422	0.83553	0.148262	0.411852	0.92042	0.00158144	0.000853978	-0.288487	0.0907355	-0.289565	0.0642174	22.6128	22.6367	22.9318	22.8416	22.331	22.9045	22.9978	23.0883	22.9266	22.8757	23.228	23.2897	22.677	22.4581	22.8381	22.9162	22.2564	22.6682	22.6951
AT1G80770	0	plastid	Protein	11	34.161	100.88																					-0.00996277	0.977803	-0.101626	0.683547
AT2G01140	0	plastid	Protein	7	91.679	209.73				0.00459924	0.0318592	0.0732304	0.387188	0.0886092	0.27325		0.43245	0.261634	-0.126615	0.218831	0.124706	0.0371852	0.0463943	0.301953	0.109433	0.461082	0.0261904	0.927901	0.203958	0.289479	29.2074	29.2004	29.4391	29.2645	29.2991	29.3466	29.4409	29.1291	29.3047	29.6739	29.5798	29.3464	29.1795	29.1165	29.4306	29.603	28.7239	29.3571	29.2553
AT2G01190	0	nucleus	Protein	7	87.316	323.31				0.140649	0.287151	0.256488	0.524189	0.428687	0.608425		0.0232838	0.0462429	0.0536366	-0.407098	-0.467153	0.937238	0.819254	0.817631	0.050992	0.0835606	-0.142542	0.565292	-0.143667	0.52534	24.419	24.7148	24.2999	24.2621	24.0907	24.3884	23.872	24.4104	24.4838	23.8105	24.3399	23.9634	24.549	24.6835	24.2346	24.1759	25.0388	24.3636	24.1548
AT2G01250	0	cytosol	Protein	2	53.82	11.473				0.181998	0.338901	0.145484	0.44399	0.472329	0.643092		0.0564058	-0.21004	-0.250811	0.774013	0.78862	0.899257	0.658379	0.350771	0.0180698	0.138258	0.130077	0.376838	0.19407	0.119034	26.0644	26.2246	26.0636	27.0372	26.0471	27.0111	26.4165	27.3139	26.8419	27.0476	26.9583	27.1798	26.1982	25.8065	26.8756	26.0746	24.9554	26.5361	26.4864
AT2G01290	0	cytosol	Protein	5	18.583	114.72				0.241761	0.408579	0.111456	0.420819	0.19294	0.395688		0.447572	0.192127	-0.203228	0.22403	-0.153304	0.076787	0.201887	0.427514	0.217281	0.15827	0.148823	0.579798	0.348745	0.090431	23.2535	23.2874	23.6511	23.2904	23.1636	23.2295	23.3973	23.0457		23.1817	23.9226	23.2031	23.4382	23.1773	23.2404	23.1374	23.5955	23.5652	23.5343
AT2G01350	0	plastid	Protein	5	40.226	10.571				0.0126177	0.0604993	0.05426	0.359091	0.66185	0.776553		0.800702	-0.02727	-0.151361	0.566077	0.268721	0.0203886	0.872868	0.311901	0.0878954	0.454844	-0.40375	0.0620646	-0.641741	0.000548788	25.2599	24.9914	24.8876	25.7103	25.6817	25.5051	25.7667	25.5255	25.5429	25.6633	25.6261	25.641	25.0891	24.8762	25.6989	25.6882	24.3583	25.8176	25.2534
AT2G01490	1	cytosol	Protein	14	43.761	293.22				0.553135	0.701003	0.199366	0.476956	0.931899	0.953925		0.069759	-0.235793	-0.138604	0.283684	-0.211932	0.741339	0.339264	0.337844	0.0627044	0.250726	-0.0493043	0.775885	-0.339003	0.0025635	23.7914	24.3414	23.9907	23.7932	24.525		24.0735	23.7255	23.8364		24.2953	24.2104	23.8782	23.9457	23.8931	24.0409	24.2111	23.9793	23.7862
AT2G01520	1	cytosol	Protein	15	40.819	210.56				0.000950223	0.0110136	0.0565435	0.359656	0.00201114	0.0564077		-0.855002	-0.290528	0.0539357	-0.363425	-1.37102	0.0491057	0.450795	0.893051	0.123933	0.0130719	-0.241377	0.350478	0.0468133	0.880173	29.9571	30.9151	30.0866	29.547	29.1693	28.9891	29.1143	28.5498	29.4979	29.3108	29.0029	29.2522	29.7741	29.9859	29.4471	29.106	30.869	30.1987	30.6092
AT2G01530	1	cytosol	Protein	25	102.15	176.37				0.506673	0.66266	0.503943	0.679227	0.0118948	0.125108		-0.177467	-0.181193	0.0544741	0.259457	-0.335796	0.473137	0.592002	0.853572	0.104423	0.238726	-0.372583	0.0694718	0.0512255	0.846211	27.3178	27.7701	27.3435	27.0121	27.0382	27.1404	26.8597	26.1778	27.2451	26.9066	26.401	26.6595	27.0686	27.1318	26.6334	26.6818	27.5742	27.3553	27.3885
AT2G01540	0	plasma membrane	Protein	22	52.483	176.02				0.151704	0.301564	0.24163	0.512681	0.433451	0.611065		-0.0356374	-0.157323	0.206016	-0.227262	-0.42263	0.857478	0.376301	0.303	0.0836566	0.182624	0.0608841	0.823392	0.273008	0.145831	24.5785	24.7009	24.6465	24.2751	24.6439	24.2638	24.6013	24.1742	24.4153	24.1157	24.1623	24.173	24.2464	24.6652	24.4389	24.2489	25.3165	24.4129	24.535
AT2G01720	0	endoplasmic reticulum	Protein	15	43.37	200.46												-0.175854	-0.283752	0.132235	0.207241		0.741813	0.751554			0.262914	0.142294	0.11326	0.561943				22.3255		21.5818	22.7144	22.2208			21.2972	22.8554			21.8919			22.1434	21.6917
AT2G01820	0	plasma membrane	Protein	20	48.826	323.31				0.707822	0.820405	0.205754	0.485145	0.0788746	0.258959		-0.367686	0.162918	0.393723	-0.289138	-0.112057	0.229618	0.153501	0.0820715	0.0623921	0.773841	0.0705037	0.766903	0.2507	0.142728		24.5652	24.6772	23.7726	23.6229		23.6341		23.7857	23.6964		23.4282	23.8538	23.8535	23.7794	23.7327	24.1684	23.3701	24.7342
AT2G02050	0	mitochondrion	Protein	2	47.4	5.3754				0.0980383	0.232013	0.293496	0.546362	0.77317	0.854404		-0.221192	0.432064	0.532106	0.592917	-0.0800152	0.662665	0.115599	0.142149	0.0752223	0.783701	0.395017	0.0934573	0.629709	0.00193	25.7418	26.8903	26.9325	25.382	26.1559	25.2664	25.7268	25.7079	25.4614	25.8752	26.2688	25.6192	25.6665	26.2114	25.6064	25.1301	26.5462	26.0315	26.5081
AT2G02390	0	cytosol	Protein	5	28.344	16.136				0.667411	0.793242	0.266843	0.53242	0.726823	0.817919		0.185495	0.150471	0.495643	-0.210192	-0.343867	0.679538	0.522812	0.0254566	0.60298	0.0498672	0.307046	0.203723	-0.353563	0.101708	22.9091	24.8222	24.4425	24.3796	24.6968	23.754	24.5623	24.2694	24.0664	24.5284	23.9218	24.1975	24.0911	24.3218	24.5621	24.2134	24.3418	24.2815	24.4072
AT2G02500	0	plastid	Protein	7	77.337	50.975				0.907249	0.946806	0.393197	0.603107	0.131714	0.326514		-0.00533204	0.232542	0.243559	-0.200653	-0.335866	0.987129	0.137938	0.360289	0.211623	0.35634	-0.263576	0.204467	-0.359824	0.042517	24.965	25.8505	25.3741	24.6422	24.945	24.6831	24.5946	24.7306	24.7471	25.0155	24.942	24.5908	25.1776	25.3437	24.8307	25.0396	25.5823	25.2732	25.9333
AT2G02560	0	cytosol	Protein	4	28.171	126.85												-0.374223	0.16183	-0.114905			0.57344	0.802002			-0.217101	0.331258	-0.703009	5.15124e-05						22.3735	22.5307	23.7655	22.9243			22.3632			22.7274
AT2G02740	0	plastid	Protein	5	28.516	47.42				0.0397233	0.125209	0.564755	0.713821	0.0283447	0.17427		0.273254	0.293943	0.31495	0.0329302	-0.0242514	0.293468	0.145453	0.15558	0.773462	0.900853	-0.45782	0.0866426	-0.607357	0.00941324	26.4051	26.6934	26.4976	26.2028	26.1894	25.9196	25.9603	25.9824	26.1845	25.9933	26.5532	25.9604	26.2872	26.4825	26.1895	26.0239	26.8332	26.2062	26.5888
AT2G02990	0	extracellular	Protein	8	35.499	76.938				0.827665	0.900128	0.769531	0.846887	0.368173	0.555181		0.0458677	0.319687	0.329812	-0.581795	0.16044	0.88346	0.640478	0.575752	0.393614	0.727991	0.0480423	0.915544	-0.214201	0.512836	24.8809	24.8434	24.9481	24.4171	24.9855	23.9308	24.1493	22.4692		24.3913	24.2569		24.2583	24.0242	25.1908	24.3346	25.0779	23.9725	24.0358
AT2G03150	0	cytosol	Protein	5	32.028	12.715																					-0.157574	0.439238	0.0144924	0.955499
AT2G03390	0	plastid	Protein	10	17.513	256.31				0.00318605	0.0248799	0.640569	0.765926	0.438472	0.615198		-0.550811	-0.177037	-0.134234	-0.461632	-0.574175	0.0605282	0.689963	0.452046	0.0677764	0.0773587	-0.162782	0.481832	-0.264429	0.159494	24.2874	24.4149	24.1887	23.7058	24.3055	22.8797	23.9522	23.5551	23.7006	23.7863	23.4613	23.6009	23.937	24.2588	23.867	23.7625	24.5759	23.5449	24.2071
AT2G03440	0	nucleus	Protein	4	20.085	21.489				0.273572	0.440588	0.973621	0.977271	0.0143126	0.133811		-0.0786862	-0.258493	-0.00583721	-0.22187	-0.250369	0.843094	0.469312	0.98527	0.473415	0.461092	-0.169071	0.331692	-0.0606847	0.754982	26.5479	26.9407	26.601	26.1374	26.359	26.2382	25.6935	25.6422	26.0914	26.042	26.3264	25.6905	26.1937	26.6132	26.0932	25.3105	27.1096	26.1474	26.8641
AT2G03510	0	endoplasmic reticulum	Protein	3	51.063	8.2797				0.569087	0.71354	0.233363	0.507199	0.183714	0.38263		0.307144	-0.0430103	-0.42901	-0.0621375	-0.0486777	0.398565	0.800173	0.038883	0.632406	0.829536	-0.0074667	0.981841	-0.131215	0.545758	24.2768	23.7024	24.3925	24.759	24.2849	23.867	24.222	24.4401	24.539	24.7947	25.0059	24.3962	24.2223	24.1799	24.5876	24.0855	24.1152	23.9101	24.1458
AT2G03550	0	cytosol	Protein	2	52.218	10.623				0.118051	0.260136	0.330199	0.571685	0.219982	0.423706		0.132916	0.384181	0.173633	-0.208773	0.240124	0.304986	0.110609	0.412163	0.128209	0.34706	-0.0241443	0.953048	-0.104676	0.735256	23.1502		23.2693	23.0199	23.0208	23.4539		23.2921	23.405	23.2887	23.1173	22.7961	23.2312	23.3112		23.107	23.5846	23.2661	22.8771
AT2G03640	0	nucleus	Protein	5	101.96	39.083				0.0451543	0.136904	0.412561	0.615809	0.0249538	0.165889		-0.104236	0.333972	0.20245	0.104982	0.228776	0.46929	0.0198877	0.174406	0.46152	0.408109	-0.0744782	0.744559	0.202325	0.242507	24.3782	23.9943	24.0189	24.2167	23.8764	23.7259	24.0523	23.9392	23.7395	24.0459	23.9324	24.0741	24.196	23.7893	23.9179	23.8834	23.8062	23.9369	23.8528
AT2G03680	0	cytosol	Protein	7	11.74	25.117				0.42091	0.583683	0.198771	0.475918	0.0727032	0.252192		0.194298	-0.0671736	0.245768	-0.521023	-0.327472	0.521112	0.791379	0.266899	0.00310056	0.425949	0.173387	0.206505	0.156688	0.226466	26.8248	26.7387	27.1023	25.982	26.8521	26.2934	25.8936	26.4395	26.0934	25.9842	26.4631	25.8447	26.8453	26.6051	26.6615	26.5305	27.6427	26.2797	26.331
AT2G03760	0	cytosol	Protein	2	34.839	5.1014											0.0554417	-0.160534	0.377482	0.203134		0.806932	0.833538	0.438776	0.730684		-0.421307	0.0698286	-0.174706	0.496125	21.8809			21.5477		21.7645	22.0383	23.0404		21.1495	21.7656	21.7752			22.5025	21.5652		21.6457
AT2G03800	0	cytosol	Protein	8	33.937	65.349												0.00575443									-0.481011	0.0355495	-0.280326	0.218653	24.2165		24.0645				23.9956										24.0944	23.736
AT2G03820	1	golgi	Protein	5	134.62	24.889											-0.495516	-0.467749	0.0546123	0.680301	0.498127		0.325994	0.885265	0.243598	0.382654	0.134225	0.539583	0.266738	0.127175	23.157			23.6609	22.9859	23.212	23.8281	24.4336	23.8487	22.8637	23.0304	23.9158		22.2639	23.8524	23.2481		23.3853	22.1927
AT2G03870	0	cytosol	Protein	10	29.64	77.416				0.0733994	0.189053	0.852714	0.897193	0.717839	0.811842		-0.238335	-0.262562	-0.00492791	-0.327144	-0.536964	0.455294	0.523329	0.988102	0.0907205	0.251289	0.150174	0.415102	0.0463159	0.822591	25.4751	26.0424	25.7936	25.1699	25.5596	25.3755	25.2519	25.1829	25.3302	25.2398	25.4048	24.9883	25.6933	25.4774	25.7206	25.2534	26.6244	25.1862	25.2861
AT2G04030	0	plastid	Protein	3	150.91	3.5496				0.105127	0.24217	0.083351	0.395917	0.264883	0.473063		0.605014	-0.121598	-0.24415	0.216365	0.432678	0.0870203	0.557973	0.321416	0.173806	0.190068	-0.0428973	0.861052	0.179014	0.298152	30.4066	29.5834	30.0258	30.7327	30.653	30.9306	30.8439	30.9791	30.9809	30.886	30.5319	30.8881	30.6167	30.401	30.747	31.0377	29.6242	30.7979	30.371
AT2G04039	0	plastid	Protein	5	37.44	76.158				0.531137	0.681931	0.803256	0.867787	0.0162917	0.140701		0.0696955	-0.390738	0.135818	-0.358693	-0.00591864	0.865154	0.457234	0.730412	0.0304631	0.989839	-0.048045	0.903259	0.213881	0.446431	25.0426	25.6295	24.9385	24.3892	24.8	24.9514	24.5331	24.0212	24.6948	24.3694	24.949	23.7375	24.4585	24.6515	24.7744	24.4361	26.2051	25.0014	25.2679
AT2G04160	0	extracellular	Protein	2	19.028	8.9131				0.50184	0.658973	0.541328	0.702915	0.506704	0.668568		0.363714	-0.113975	-0.0920292	-0.0297872	0.240306	0.0803196	0.63622	0.733566	0.909194	0.432919	-0.217228	0.425621	-0.300138	0.199202	23.9856	23.7689	23.974	23.9136	24.1475	24.6916	24.4195	23.9218	24.0467	24.3957	24.2022	24.015	23.7961	23.8576	24.2674	24.1916	24.1964	23.6428	23.9465
AT2G04400	0	plastid	Protein	7	19.7	54.665				0.00733761	0.0423567	0.572272	0.720539	0.092176	0.276434		0.273716	0.0105681	0.150715	0.175626	0.347095	0.323093	0.901258	0.246832	0.219372	0.0114737	-0.263969	0.147095	-0.304942	0.0591116	25.6317	25.1266	25.192	25.5444	25.624	25.5754	25.4691	25.6713	25.3797	25.4959	25.4449	25.687	25.4693	25.4837	25.5461	25.7122	25.0267	25.3515	25.1817
AT2G04550	0	nucleus	Protein	6	46.131	32.425											1.20924			-0.0879765					0.539164		-0.41689	0.0405412	-0.175685	0.426251	23.0527	22.7815	22.6544				22.712				22.7749	22.5904	22.9146	22.9489	22.8445	22.5695		22.7977	22.5745
AT2G04690	0	extracellular	Protein	2	25.879	8.943															-0.475143						-0.413592	0.11185	-0.79231	0.000381014		26.0068	24.6922				24.1614	23.9656						24.3379			25.6413		24.4046
AT2G04700	0	plastid	Protein	2	40.837	5.2174				4.50548e-05	0.00121689	0.182521	0.464585	0.0208142	0.154014		0.3364	1.53012	0.664945	1.00444	0.445832	0.504471	0.00102685	0.166935	0.00108168	0.355686	0.151897	0.364444	0.15486	0.311191	23.7336	24.6633	24.4777	23.0247	22.6197	22.7897	23.4121	23.6561	23.0946	24.0604	24.1646	23.0407	23.7457	23.6476	23.2092	23.3006	23.6671	24.5353	25.1166
AT2G04780	0	plasma membrane,extracellular	Protein	3	37.139	5.91				0.861202	0.919282	0.242057	0.512478	0.0135446	0.130355		0.00746464	-0.233722	0.491527	0.063907	-0.444404	0.981142	0.551907	0.0758918	0.769351	0.212466	0.0609378	0.78239	0.288649	0.052708	27.291	28.3151	27.6193	27.1712	27.4129	27.0136	26.7886	26.6518	26.8061	26.8913	26.7603	26.6871	27.1328	27.5008	27.3895	26.5899	28.1192	27.1758	27.6628
AT2G04842	0	plastid,mitochondrion	Protein	3	34.731	10.533				0.755668	0.853351	0.552136	0.706975	0.104669	0.294131		-0.0109515	0.164662	0.10405	-0.327414	0.248697	0.970208	0.525769	0.673206	0.113664	0.482416	0.0889403	0.744983	0.0325986	0.905855	24.8952	23.7827	24.6199	24.3377	24.3894	25.2324	24.4697	24.6815	24.1796	24.7701	24.7712	24.6833	24.9758	24.8597	24.8961	25.11		24.5641	24.0956
AT2G05070	0	plastid	Protein	6	59.293	55.649				0.456229	0.616968	0.00367273	0.284636	0.0887082	0.27327		-0.875619	0.0980091	0.41491	0.058975	-0.063731	0.0139933	0.683307	0.0536982	0.811901	0.738269	-0.169856	0.684724	-0.242005	0.503904	29.5029	29.7646	29.5488	29.1373	29.3566	28.4967	29.1775	29.263	29.0149	28.4842	28.8143	29.1092	29.1381	29.1836	29.1191	28.9833	29.5051	29.0854	29.6107
AT2G05220	0	cytosol	Protein	5	10.773	19.126				0.12795	0.271778	0.0605926	0.362694	0.173638	0.373531		0.0448386	-0.329923	-0.0409871	0.470762	0.963321	0.904332	0.205688	0.8792	0.0461583	0.0840396	-0.0992714	0.522859	0.13321	0.320246	28.4868	27.973	28.0609	28.7323	28.6607	29.1503	28.7218	29.2602	29.308	28.4933	28.9369	28.6311	28.3822	28.3693	28.8162	28.7842	27.0971	28.788	28.0805
AT2G05710	0	mitochondrion	Protein	2	40.757	6.7852				0.258698	0.424057	0.365036	0.585211	0.127296	0.320417		0.182163	0.271302	-0.228528	0.362636	-0.0117787	0.393615	0.377027	0.267009	0.0704436	0.965377	-0.157839	0.384573	-0.301543	0.0401006	28.2877	28.0799	28.3318	28.6963	28.3675	28.2274	28.799	28.6103	28.4643	28.9293	28.8289	28.9695	28.1206	28.0582	28.6324	28.5708	27.788	28.1996	28.5031
AT2G05830	1	cytosol	Protein	49	88.662	323.31				0.0033853	0.0258195	0.67003	0.784276	0.986322	0.990695		0.316349	0.429446	0.0796201	0.440905	0.183495	0.298214	0.0360455	0.516623	0.0100428	0.533795	-0.206602	0.278446	-0.424463	0.00619636	25.8083	25.8907	26.309	25.6896	25.6721	25.7537	26.0168	25.9088	25.9207	26.2064	26.1214	25.9417	25.7806	25.765	25.8539	26.0475	25.8432	26.0687	26.5628
AT2G05840	0	cytosol,nucleus	Protein	5	18.335	33.029				0.904354	0.94479	0.00234321	0.31367	0.0222721	0.158051		0.413062	-0.0870148	0.0293059	-0.379887	-0.00888468	0.00532488	0.469441	0.760282	0.0326587	0.958352	-0.113612	0.553603	-0.0814387	0.664396	27.2631	27.2298	26.9466	27.0297	27.1437	27.2347	27.0912	27.2212	27.1818	27.0493	27.095	26.7794	27.4162	27.3733	26.9734	27.4741	27.0864	27.2034	27.0114
AT2G05920	0	extracellular	Protein	7	82.873	86.9				0.741216	0.844809	0.292598	0.547112	0.653582	0.768997		-0.035249	0.262348	0.0296078	-0.0873364	-0.302853	0.835305	0.218046	0.905909	0.354862	0.143428	-0.154044	0.508385	-0.0251083	0.926865	26.8362	27.4672	27.0327	26.8059	26.9378	26.7771	27.0047	26.5202	26.5188	27.0814	27.2733	26.7777	26.8344	27.0508	26.8195	26.7674	27.146	26.8927	27.4228
AT2G05990	0	plastid	Protein	14	44.577	97.227				0.303348	0.472767	0.130191	0.432746	0.487567	0.656554		-0.581913	0.0109543	0.329011	-0.309277	-0.0294172	0.238712	0.952054	0.124664	0.0531008	0.867173	-0.141199	0.315296	-0.104389	0.448196	29.3827	29.5156	29.3594	29.1047	29.1104	29.3384	28.85	29.1069	29.2207	28.5596	28.7117	28.8328	29.581	29.6119	29.1779	29.2687	29.5726	29.2146	29.3297
AT2G06050	0	peroxisome	Protein	3	39.951	4.8903				0.467605	0.627451	0.156464	0.45131	0.0554548	0.225572		0.496585	-0.0404344	-0.0782583	-0.158325	0.0990736	0.00975844	0.745866	0.620585	0.580642	0.698887	0.249605	0.185371	-0.111011	0.588625	25.6813	25.2665	25.3092	25.6778	25.7359	26.0232	25.731	25.5067	25.5179	25.7437	25.7541	25.7355	25.2928	25.4189	25.893	26.055	25.8398	25.446	25.0141
AT2G06530	0	golgi	Protein	2	49.379	2.6488																					-0.117242	0.583441	-0.074756	0.726243
AT2G06850	0	extracellular	Protein	2	20.162	8.6348				0.00579789	0.0367075	0.412553	0.61611	0.263166	0.472288		0.0261447	0.0466502	0.257471	0.19118	0.31303	0.823519	0.759314	0.078143	0.173448	0.043568	-0.187026	0.415326	-0.0838804	0.731447	28.0698	28.3446	28.0331	28.3121	28.2781	27.8942	28.253	28.3223	28.0085	27.827	28.2829	28.2071	27.916	28.2303	28.3753	27.9682	27.8847	28.338	28.2926
AT2G07050	0	golgi	Protein	3	38.478	7.4128																					0.056924	0.81123	0.184806	0.291285															22.5329
AT2G07340	0	nucleus	Protein	2	16.652	34.202				0.706833	0.819904	0.763746	0.843673	0.786018	0.863417		0.440975	-0.0760182	0.0364602	-0.47149	-0.387181	0.477859	0.890923	0.946234	0.216853	0.621193	-0.0449684	0.871675	-0.04393	0.861157	22.6369	23.1604	23.8608	22.184	23.2092	23.335	22.1271	22.652	23.2496	21.8022	23.17		23.3431	23.2354	23.3485	23.1732	23.6141	22.7457
AT2G07698	0	plastid,mitochondrion	Protein	3	22.821	54.122				0.0512995	0.148647	0.0976786	0.406879	0.122539	0.314901		0.54833	0.204804	-0.216254	0.137042	0.164207	0.0200456	0.225237	0.165832	0.248036	0.597321	-0.0875658		0.609542	0.0407077	29.8478	29.3624	29.5254	30.0293	29.7872	29.9249	30.1958	30.1021	30.2115	30.2082	29.966	30.4078	29.9144	29.7446	30.0698	30.193	28.9797	29.8341	29.9047
AT2G09990	0	cytosol	Protein	4	16.434	77.966				0.00239349	0.0205436	0.595215	0.733434	0.0592283	0.226529		0.461795	0.423475	0.315576	1.01631	1.1397	0.339654	0.394927	0.354308	0.0996029	0.0452278	-0.129407	0.446747	0.240511	0.0791133	23.5959	22.0406	22.7074	23.7538	22.8349	24.0351	24.1272	24.274	23.881	23.7595	24.2272	24.1279	21.9749	23.3516	24.2881	23.9062	22.15	23.4654
AT2G10940	0	vacuole	Protein	5	26.845	122.56				0.717383	0.825958	0.65199	0.773303	0.994146	0.995499		-0.660091	0.337782	0.29401	0.316574	-0.926838	0.447241	0.24139	0.501873	0.0513894	0.549828	0.446432	0.0697476	0.432438	0.0552904	26.4183	27.8267	27.3898	26.5488	26.9977	26.2647	26.4548	26.4356	26.4521	26.8455	27.4224	26.2031	26.7985	26.8247	26.6845	26.5006	27.8615	27.157	26.4393
AT2G13150	0	plastid	Protein	2	28.62	323.31												0.529987	0.243252																		22.6643	22.4388		22.7837
AT2G13360	0	peroxisome	Protein	11	15.951	71.244				0.0424354	0.131091	0.0884343	0.397617	0.0832219	0.26669		0.709055	-0.111251	-0.322672	0.479801	1.08483	0.0913896	0.784099	0.441517	0.107865	0.0775242	0.382525	0.124097	0.592762	0.00582654	27.2396	26.2061	26.1989	27.5032	27.1384	27.7837	27.8726	28.3931	28.087	27.2793	27.2928	28.2613	27.3947	26.9385	27.9218	27.678	26.1547	27.9804	27.3659
AT2G13440	0	plastid	Protein	37	108.2	323.31											0.527564	0.263156		-0.00276081							-0.15481	0.568525	-0.267136	0.224413	21.3389	21.2564		21.2755		21.6501	21.5406	21.7359		21.7808		21.8707			21.6971			21.2803
AT2G13560	0	mitochondrion	Protein	16	39.612	149.48				0.000230636	0.00401771	0.229268	0.501258	0.0154655	0.137601		0.573549	0.241214	0.0107589	0.37241	0.453583	0.0311523	0.218566	0.942613	0.0278981	0.0786318	0.0763536	0.698312	0.13243	0.420027	25.0556	24.2627	25.0543	25.1084	25.3962	25.2239	25.6399	25.5961	25.4041	25.388	25.4823	25.5599	25.1192	25.0548	25.4149	25.5267	24.6561	24.9968	25.2624
AT2G14110	0	cytosol	Protein	24	41.213	323.31											-0.0615974	-0.0115006	0.36859			0.828674					-0.24053	0.425548	-0.563409	0.0176954	22.2037		21.8285				21.6016			21.612							21.9467
AT2G14120	0	cytosol	Protein	16	42.691	210.92											1.22182	-0.972103	-0.124632	0.779904	0.190676		0.0351199	0.819592	0.0964446	0.688727	-0.551565	0.00611359	-0.438402	0.0185996	21.5041	20.2779	20.9399	21.9935			22.966	23.3711	23.1854	22.4991	21.766	23.114	21.7346	21.8422	22.8185			21.9441
AT2G14170	0	mitochondrion	Protein	3	25.292	4.5058				0.521833	0.675286	0.624694	0.752751	0.264366	0.473288		0.242364	-0.109164	-0.0699282	0.0382137	0.166765	0.326618	0.242073	0.777087	0.770933	0.442921	0.345144	0.107989	0.0758979	0.77481	26.6224	26.2629	26.3243	26.6984	26.6678	26.8254	26.7735	26.8393	27.0523	26.5915	26.2166	26.8604	26.7393	26.7773	26.6695	26.8001	26.4102	27.1008	26.6699
AT2G14260	0	vacuole	Protein	13	34.291	206.7				0.713662	0.823284	0.525459	0.692694	0.618217	0.74678		-0.0835109	0.0482477	0.0236321	-0.107279	0.248413	0.76217	0.552699	0.852696	0.358035	0.132141	-0.00790877	0.980227	-0.28727	0.105363	25.7025	25.4295	26.1243	25.8683	25.657	25.4307	25.6375	25.7408	25.9012	25.609	25.8228	25.6867	25.6787	26.0059	25.5275	25.7184	25.3629	25.798	25.6251
AT2G14720	0	vacuole	Protein	4	86.032	13.001				0.00251826	0.0211218	0.438691	0.637683	0.0331644	0.186037		-0.461914	-0.0591599	-0.130671	-0.550626	-0.488955	0.138042	0.715545	0.62568	0.00368075	0.148993	-0.139512	0.594788	-0.0750011	0.783981	25.675	26.6251	25.9504	25.6942	25.4464	25.1998	25.4138	25.238	25.2365	25.6401	25.3919	25.2312	25.4984	25.7532	25.4607	25.5176	25.8594	25.4717	25.933
AT2G14750	0	plastid	Protein	6	14.604	49.757				0.174688	0.328825	0.0177669	0.295614	0.0225424	0.158442		0.493275	0.59801	-0.161655	0.674189	-0.651786	0.335953	0.0737877	0.662416	0.00124281	0.0108257	0.116085	0.577033	-0.0976739	0.621774	24.2713	25.1732	24.8809	24.1732	24.3063	24.261	24.6678	23.6807	23.6731	25.3342	24.77	24.3924	23.9985	23.895	24.3766	24.3068	23.9167	24.5041	24.7458
AT2G14880	0	plastid	Protein	3	85.932	323.31				0.80198	0.883288	0.490672	0.671795	0.0154474	0.138276		0.223283	-0.0185544	0.256691	-0.240702	-0.0926272	0.321793	0.948057	0.27363	0.150807	0.741927	0.0136303	0.96138	0.0992068	0.608534	27.9147	28.3498	28.1146	27.6346	27.5252	27.8654	27.3738	27.6615	27.6902	27.401	27.6371	27.2096	27.9502	28.0494	27.9456	27.5119	28.5314	27.514	27.9065
AT2G15430	0	nucleus	Protein	2	18.211	4.8563				0.145301	0.293192	0.865142	0.90349	0.00228323	0.0600367		0.0491444	-0.168532	-0.154595	-0.137931	-0.115676	0.84398	0.132653	0.35765	0.43913	0.189491	-0.0342826	0.882303	-0.0605864	0.755626	25.7566	25.6715	25.6397	25.547	25.3418	25.2953	25.3002	25.2499	25.3136	25.1417	25.6752	25.4576	25.3833	25.7151	24.9869	25.2652	25.355	25.3112	25.3465
AT2G15480	0	plasma membrane	Protein	2	37.913	2.6734																					-0.137728	0.688896	-0.0655973	0.851839								22.8918
AT2G15570	0	plastid	Protein	2	16.631	7.9877											-0.801819	-0.113173	0.810613	0.231944	-0.262811	0.0151665	0.627255		0.521104		-0.170446	0.469219	0.138606	0.538477		23.6166	23.6865		22.9911		22.8952				23.2301	22.548	22.4764	23.2209	22.6363		23.5677	22.562	23.5529
AT2G15620	0	plastid	Protein	9	29.648	68.08				0.646529	0.777208	0.108743	0.416988	0.415046	0.595958		0.258952	0.12856	-0.257058	0.064579	-0.0545153	0.119847	0.464856	0.0726086	0.503629	0.727234	0.0968954	0.596467	0.122584	0.447414	29.3905	29.1128	29.2408	29.3865	29.3931	28.8057	29.3418	29.3498	29.3876	29.7364	29.4838	29.6692	29.2354	29.3977	29.1349	29.2968	29.0013	29.2856	29.5196
AT2G15890	0	plastid	Protein	2	20.046	6.3198				0.401978	0.568953	0.272077	0.534891	0.155046	0.354511		-0.342867	0.0825089	0.673679	0.100661	0.074791	0.411944	0.711446	0.127596	0.728028	0.736706	0.16028	0.473529	-0.137816	0.513799	23.0486	23.8015	23.5339	22.9213	22.6564		22.5484	22.6214	23.0205	23.0399	22.4725	22.1621	22.6817	23.2953	22.6728	22.4794	23.3275	23.1385	23.265
AT2G16005	0	extracellular	Protein	2	29.695	3.1846											-0.445995	1.00068	0.510644	0.340886	-1.12806		0.108915	0.257015	0.271154		0.697892	0.00397785	0.588674	0.00720246	24.2221	25.1276	24.0479			23.4154	23.7064		23.6988	23.5921	24.3292	23.679	23.6792	23.8169	24.1596		24.9035	24.3003	24.6166
AT2G16060	0	cytosol	Protein	19	44.207	298.79				0.117893	0.260178	0.13384	0.433618	0.00145897	0.0511508		-0.213412	-0.171154	0.249913	0.979583	0.42677	0.538939	0.707414	0.526639	0.0387032	0.108504	0.0819971	0.853406	-0.0852447	0.828139	24.6641	24.0062	23.8049	24.9443	24.3936	25.2235	25.3442	25.7915	25.4728	24.4942	24.7687	25.2522	23.6095	23.9069	25.1696	24.8048	23.9098	24.2359	24.383
AT2G16370	0	cytosol	Protein	4	80.756	21.337				0.0583681	0.163342	0.0470579	0.359963	0.579996	0.720408		1.19963	0.0993977	-0.0933759	0.0926686	0.0793524	0.0460098	0.787982	0.742587	0.715267	0.699115	-0.309176	0.168321	-0.310757	0.131787			23.4017	23.064	23.6281	23.3581	23.6121	23.5673	23.9971	23.4275	24.3584	23.646	23.079		23.8002	23.6939			23.7272
AT2G16430	0	extracellular	Protein	21	69.655	209.67											-0.463893	-0.439265	-0.0385177	0.189855	-0.228324		0.0340111	0.90449	0.164853	0.329718	-0.182799	0.391509	0.308615	0.0800984	23.1165	22.5595	22.6314	23.3527	23.6009		23.5959	23.7299	23.2387		22.8242	23.5509	22.9862	23.2351	23.2012			23.388	23.1448
AT2G16460	0	mitochondrion	Protein	2	13.198	4.7727											0.147454		0.650843		0.232772	0.510699		0.142422			-0.0122424	0.970101	-0.168934	0.436	22.2753		22.0141	22.2451					21.8997	21.5188		22.3916					22.1093
AT2G16600	1	cytosol	Protein	2	10.657	29.146				0.00833479	0.0461233	0.154089	0.451534	0.165636	0.363215		-0.291983	0.0930243	-0.0768775	-0.259049	-0.450357	0.171907	0.586311	0.726879	0.0123514	0.00463713	0.0603563	0.789753	-0.032623	0.883122	29.2634	29.7943	29.8922	29.3833	29.573	29.2073	28.9979	28.9084	29.0288	29.6078	29.4154	29.1319	29.3008	29.425	29.4733	29.1628	29.4213	29.3131	29.6407
AT2G16630	0	extracellular	Protein	4	21.749	14.034																					0.406206	0.0773279	0.156559	0.533374		23.7017																	22.8468
AT2G16780	0	nucleus	Protein	5	86.691	29.317											0.00859324	0.0829557	-0.374284	-0.206348	-0.37623	0.976158	0.653394	0.0322483	0.478609		0.132757	0.656617	-0.615279	0.00302131	23.6915	23.87	23.54	23.1468		23.5746	23.0363	23.3444	23.4753	23.4529	23.3601	23.9073	22.658	23.6861	22.9694	23.5128	23.0463	23.2593	24.1809
AT2G16950	0	nucleus	Protein	13	53.406	193.23											0.232386	-0.10077	-0.432728	0.717626	0.820973		0.753559				-0.136169	0.507643	-0.13635	0.470311		22.4297				22.3331	22.538	23.174	22.8065						22.1823
AT2G17120	0	plasma membrane	Protein	13	37.433	81.3											-0.211333	-0.238834	0.378253	-0.411235	-0.156366		0.514161	0.171895	0.0247259	0.797214	0.0523484	0.84541	0.0730609	0.752062	24.856		24.8653	24.6527	24.736		24.3743				23.9675	24.3581	24.952	25.0214	24.4356	24.6973	25.5285	24.574
AT2G17130	0	mitochondrion	Protein	13	69.812	149.79				0.00288569	0.0231484	0.157126	0.449694	0.381818	0.566475		0.694717	0.269147	-0.0158929	0.275101	0.183566	0.0329817	0.170724	0.934885	0.133808	0.361313	-0.0399518	0.902979	0.0908777	0.732487	23.8074	23.3471	23.6182	24.0453	23.9181	24.098	24.1242	24.1375	23.8553	24.1733	23.9715	23.8143	23.8623	23.6211	24.0615	24.2994	24.0752	24.1073	23.6434
AT2G17190	0	nucleus	Protein	11	29.787	156.22				0.0115075	0.0573233	0.302529	0.553041	0.0484455	0.21617		-0.371199	0.0189677	-0.0600433	-0.447647	-0.689315	0.113111	0.938997	0.860409	0.0803818	0.0530333	0.0633075	0.750868	-0.0876651	0.612157	27.2135	27.7509	27.6494	27.0783	27.0707	26.6022	26.9799	26.3679	26.4034	27.0685	27.3342	26.8827	26.9816	27.2502	26.9648	26.4401	27.7641	26.7867	27.1861
AT2G17200	0	cytosol	Protein	4	15.902	75.762				0.000418147	0.00631295	0.215252	0.488756	0.293581	0.498326		-0.940622	-0.396424	0.0153206	-0.55398	-0.831643	0.0222744	0.175326	0.969927	0.0205518	0.0540608	0.0380431	0.865986	-0.167647	0.290025	24.9409	26.0932	25.4428	24.9884	24.9179	24.8912	24.8608	24.1137	23.8338	24.7862	24.8796	24.6701	24.7173	24.8851	24.973	24.3874	25.3888	24.4785	25.4106
AT2G17265	0	plastid	Protein	2	54.184	4.3823				0.455904	0.616811	0.38289	0.59599	0.180743	0.379394		0.167116	0.215246	0.117015	-0.097877	-0.14025	0.287832	0.125016	0.54514	0.314178	0.525081	0.131306	0.397505	0.279063	0.0245991	27.2008	26.8986	27.2496	27.0083	27.015	26.9046	26.9054	26.6764	26.5956	27.1807	26.906	26.7887	27.0583	27.0192	26.8032	27.1408	27.3254	27.0422	27.0037
AT2G17280	0	cytosol	Protein	3	19.5	9.1792											0.449946	0.08699	0.0133319	0.308534	0.222798	0.129576	0.339556	0.92639			0.0366011	0.929278	-0.133741	0.671249		22.2671		22.5365	22.6427	22.5288			22.9097		22.7843	22.4682			22.4398				22.4891
AT2G17340	0	cytosol	Protein	41	65.504	323.31				0.0094194	0.0502368	0.523448	0.69128	0.316389	0.516213		0.587825	0.163295	0.0876754	0.178504	0.369826	0.158575	0.407016	0.636771	0.232018	0.0913626	0.153489	0.474076	0.107177	0.60217	24.8958	23.8751	25.2016	24.946	25.0155	24.9423	25.4145	25.299	25.08	25.1456	25.134	25.2644	24.9872	24.8604	25.1795	25.3633	24.5888	25.0878	24.5156
AT2G17390	0	nucleus	Protein	4	23.154	13.418				0.0161618	0.070594	0.558733	0.7114	0.367307	0.555012		-0.274073	-0.188027	0.0219787	-0.457611	-0.51829	0.239696	0.514753	0.917645	0.0216371	0.196255	-0.0872393	0.745113	0.421786	0.0209895	27.0637	27.2872	27.2126	26.8281	26.8746	26.9726	26.5753	26.4682	26.7087	26.8945	26.7009	26.4455	27.0749	27.0451	27.0696	26.804	27.8329	26.5586	26.7796
AT2G17410	0	nucleus	Protein	4	17.228	20.088																					0.0341039	0.906025	-0.0927478	0.683804	25.251						25.3751
AT2G17420	0	peroxisome	Protein	6	18.034	55.29				0.494707	0.652517	0.549223	0.706315	0.236258	0.442327		0.176165	0.0333002	-0.119248	-0.00210601	0.108923	0.327687	0.803099	0.256074	0.983176	0.463599	0.151174	0.418105	0.136082	0.439106	28.3136	28.2828	28.1929	28.0517	28.341	28.2035	28.2071	27.8086	28.1581	28.4346	28.1944	28.146	28.1995	28.2026	28.5133	28.2683	27.9768	28.2705	28.1119
AT2G17630	0	plastid	Protein	2	58.143	11.877				0.3302	0.500829	0.12548	0.429196	0.900384	0.93598		0.588388	-0.0524803	-0.321867	0.166907	0.146435	0.216715	0.761712	0.124506	0.313857	0.332238	-0.0268962	0.921909	0.125004	0.525662	25.6003	25.2667	26.0006	25.78	25.9835	25.6009	25.9518	25.759	25.9543	26.1181	26.1537	25.838	25.9912	25.8139	25.9666	25.4782	25.5052	25.7151	26.023
AT2G17695	0	plastid	Protein	2	54.218	9.5733											-0.15321	-0.468772	0.293312	-0.0391689	0.515293		0.0454037		0.731765		-0.116456	0.691108	-0.0377562	0.90037	23.1071		23.3148				23.3871	23.5631		23.4383	22.7552	23.4937		23.5886	23.3627	23.4563		23.3122
AT2G17720	0	endoplasmic reticulum	Protein	2	19.499	8.9806											-0.92312	-0.117017	0.360782	-0.381352	-0.490486	0.0160698		0.322292	0.068084	0.224241	-0.093758	0.730095	0.0879722	0.727316	23.0412	23.3903	23.6223	22.691	22.968	22.5312	21.8653		21.8963	22.8071	22.5063	22.4123	22.5093	22.6303	22.8093	22.6282	23.1081	22.3523	22.8993
AT2G17840	0	cytosol	Protein	15	18.492	323.31											-0.202665				0.104423						0.107938	0.62231	-0.192867	0.286696		22.62
AT2G17870	0	nucleus	Protein	2	38.809	6.9359				0.800579	0.883728	0.0151715	0.286411	0.0761655	0.256059		-0.459663	0.130115	0.30606	0.0395614	-0.101114	0.126594	0.154225	0.04147	0.719792	0.549687	-0.245971	0.0906149	-0.00330515	0.985787	23.9442	24.6365	24.2598	24.0989	23.6568	23.8462	23.8176	23.704	24.0542	23.5907	23.6237	23.8733	23.9213	24.0934	23.6842	23.9682	24.3398	24.0056	24.4127
AT2G17980	0	plasma membrane	Protein	6	99.108	37.959				0.316575	0.487192	0.040445	0.345248	0.326094	0.523636		0.395543	-0.454097	-0.481444	0.311354	-0.352858	0.241939	0.13787	0.0597778	0.282714	0.137294	0.207786	0.322628	0.583799	0.000454323	24.0618	23.6044	23.8476	24.5378	24.2947	24.7455	25.0375	25.1955	24.8062	24.4584	24.415	24.8916	24.0425	24.4165	24.4679	24.3472		24.6787	24.3146
AT2G18020	0	cytosol	Protein	2	37.739	11.133				0.128185	0.27169	0.670164	0.783809	0.304593	0.507368		-0.184228	-0.423839	-0.620068	-0.161309	0.117006	0.701816	0.149557	0.0575185	0.280121	0.83709	0.210174	0.146668	0.290635	0.0209468	28.6399	27.7982	28.405	28.8162	28.3776	28.6668	28.3013	28.4772	28.5722	29.0185	28.4333	28.6351	28.2506	28.2183	28.6354	28.2156	26.2855	28.0961	28.2488
AT2G18040	0	cytosol	Protein	5	39.148	71.43				0.00112206	0.0122347	0.167761	0.452432	0.139455	0.336084		-0.778344	-0.0806967	-0.199875	-0.374398	-1.04256	0.0230637	0.796608	0.545702	0.148136	0.0364674	0.095824	0.568054	-0.0441563	0.800205	26.931	27.6951	27.2265	26.9356	26.8564	26.0026	26.493	26.0165	26.1897	26.8696	26.6738	26.6913	26.4129	26.8413	26.4776	26.1943	27.3226	26.8977	27.2672
AT2G18110	1	cytosol	Protein	8	57.285	323.31				0.156956	0.307438	0.371356	0.587033	0.242701	0.449249		-0.434889	-0.0775383	0.118566	-0.31991	0.00504257	0.0479426	0.695279	0.410714	0.0847468	0.989291	-0.360495	0.0678632	0.0140682	0.961013	27.2097	26.9734	27.2271	26.8943	26.6023	27.2675	26.9292	27.0251	26.667	27.2233	26.8995	26.6934	27.1422	27.2382	26.8784	26.9384	26.9417	26.9616	26.8912
AT2G18150	0	extracellular	Protein	7	58.053	279.44												0.891853	-0.580917	-0.386351							-0.161778		-0.112346	0.780208							21.1379				22.0859			21.6323	21.9437
AT2G18230	0	cytosol	Protein	2	39.64	7.2896				0.368384	0.537691	0.234049	0.50682	0.68517	0.791925		0.0936337	-0.0893485	0.894225	-0.0403258	-0.14049	0.817437	0.780881	0.075617	0.914937	0.65444	0.513768	0.0315447	0.316922	0.168868	24.0792	25.0927		24.0803	24.8608	24.6463		24.2063	24.0247	23.675	24.9693	23.7297	23.795	24.605	24.7136	23.9163	24.8616	24.5877	24.9323
AT2G18250	0	cytosol	Protein	15	38.528	323.31				0.247311	0.412279	0.557218	0.710085	0.723129	0.814695		-0.747485	-0.282384	-0.0461962	0.103283	-0.0401289	0.23534	0.59341	0.874142	0.787025	0.669642	-0.225702	0.526452	-0.394497	0.171638	24.2354	24.6388	24.6034		24.6493		23.9205	23.4573	24.2087	23.6253			23.8269		24.156	23.6323	24.2257	24.2716	24.1086
AT2G18330	0	mitochondrion	Protein	2	29.889	24.757																					0.191337	0.455846	0.064697	0.818978															22.4791
AT2G18740	0	nucleus	Protein	7	40.857	217.5				0.000372615	0.00577357	0.32884	0.571684	0.0125286	0.126359		0.857657	0.214663	0.260077	0.498547	0.941376	0.124862	0.519321	0.211281	0.140332	0.0137798	-0.159077	0.417885	-0.237168	0.148746	23.8841	22.7175	23.1175	23.8721	23.7422	24.6668	24.6651	24.6368	24.0808	24.6134	24.3142	24.5107	24.398	23.4497	24.4154	24.1255	23.0209	24.2641	23.5557
AT2G18770	0	endoplasmic reticulum,plasma membrane	Protein	14	36.899	323.31												-0.0696129			0.253307						-0.403847	0.0850007	-0.38716	0.0736463								21.4821	21.5683	21.1997					21.3018			21.2308
AT2G18960	0	plasma membrane	Protein	2	86.569	6.2014				0.292535	0.463023	0.411399	0.61501	0.813569	0.881192		0.0987935	-0.265043	0.137047	0.206317	0.389353	0.768258	0.120084	0.573917	0.387345	0.142673	0.235169	0.188089	0.243287	0.134382	24.9326	25.3403	24.9617	25.3552	25.4756	25.6356	25.092	25.6335	25.577	24.8084	24.8339	25.6453	25.0603	25.562	25.2275	24.9833	25.0942	25.0189	25.3835
AT2G18980	0	extracellular	Protein	8	40.014	323.31				0.120541	0.263259	0.447899	0.645019	0.584205	0.723805		-0.0217923	-0.0233137	-0.381037	0.0359786	-0.464312	0.945096	0.907102	0.0596249	0.895346	0.14018	0.0627723	0.871675	0.750657	0.00112626	23.7608	24.082	23.4757	23.6629	23.2945	23.9842	23.6153	23.1546	23.9894	23.8504	23.6936	23.9536	23.3701	24.1286	23.3449	23.2808	23.58	23.8933	23.8714
AT2G19480	0	nucleus	Protein	14	46.633	94.769				3.11306e-05	0.000935189	0.0259878	0.321571	0.00749234	0.103107		-0.417449	-0.647737	-0.217808	-0.0565573	-0.126327	0.0596134	0.00215686	0.0586032	0.438051	0.477703	0.0787039	0.699036	0.217859	0.154022	27.5632	27.9372	27.8398	27.7223	27.742	27.4783	27.748	27.6223	27.6487	27.4994	27.6531	27.7891	27.2974	27.4727	27.5511	27.36	27.4777	27.6445	27.7487
AT2G19520	0	nucleus	Protein	4	23.245	19.636				0.0985008	0.232175	0.332973	0.573453	0.545149	0.69201		0.00528985	0.0999535	-0.0814453	-0.637952	-0.686188	0.986191	0.744335	0.787819	0.262776	0.0307571	0.000423813	0.99857	0.0862835	0.583275	23.7983	24.1313	24.1147	23.3633	23.7765	24.3095	24.5157	23.2173	23.7721	24.3554	23.4636	23.7132	24.0656	24.0403	23.5806	23.9709	24.3517	23.897	24.373
AT2G19570	0	cytosol	Protein	4	49	8.6601				0.597781	0.736655	0.283714	0.542556	0.0462132	0.209704		0.162676	-0.151768	0.182959	-0.0511351	0.00495591	0.286891	0.334815	0.294715	0.578746	0.934769	-0.151184	0.585605	0.372706	0.0797467	26.4277	26.4786	26.1841	26.2689	26.6655	26.2245	26.1462	26.2622	26.011	26.2365	25.744	26.2128	26.3162	26.4145	26.3008	26.3918	26.3308	26.3495	26.181
AT2G19590	0	cytosol	Protein	3	29.564	36.033											0.326491										0.0903938	0.842966	0.199723	0.584933				21.0755			21.2566	21.1365		21.0876	21.3643	21.3549	20.8009		21.1132				21.1036
AT2G19680	0	mitochondrion	Protein	9	69.15	83.996												0.257992	0.210158	0.19347	0.0213702		0.357182	0.19258	0.439175		0.144133	0.520219	-0.0709899	0.760164	22.3825	23.4354	23.0289	22.777	22.4724	22.7999	22.8996	23.1034	23.0229	23.0499		23.2191	22.5968	22.9198	23.1628	23.229		23.1157
AT2G19730	0	cytosol	Protein	4	27.859	158.12				0.00822999	0.0458884	0.0591249	0.362756	0.854178	0.905854		0.629264	-0.14254	0.0343655	0.277464	0.934459	0.0234083	0.691229	0.900596	0.132964	0.0355236	-0.0880057	0.656965	0.11697	0.499889	26.271	25.9266	25.9748	26.129	26.1749	27.0436	26.2443	27.1407	26.9001	26.3996	26.3625	26.0446	26.2687	26.2516	26.4507	26.0301	25.3827	26.6874	25.4381
AT2G19760	0	cytosol	Protein	5	13.015	76.387				0.780108	0.869939	0.381508	0.595412	0.114003	0.30633		-0.348056	0.193586	0.255211	-0.00705225	-0.25466	0.335771	0.291124	0.354638	0.966357	0.445671	0.0363684	0.894176	0.220602	0.235442	27.902	28.9692	28.6506	27.6826	28.025	27.5307	27.4431	27.4816	27.6283	27.6473	27.9664	27.2208	27.7844	28.1151	27.7634	27.3965	28.5836	27.7588	28.3801
AT2G19800	0	cytosol	Protein	8	25.266	104.52													0.366095		-0.557953						0.406846	0.236062	-0.282205	0.40869				22.4696							22.0937	22.5207		23.8478	22.5511	22.439			23.1885
AT2G19830	0	golgi	Protein	3	37.079	14.239											-0.411201		-0.429123	-0.48859				0.357834			0.12259	0.501838	0.22726	0.127175	22.946	23.5645	23.1784		23.1044			23.0148	23.1052		23.4366		23.2233	23.5451
AT2G19870	0	plastid	Protein	5	19.168	23.342											0.820644	0.116053	0.0610911	-0.00481047			0.759331				0.303918	0.181078	0.120516	0.629405		20.9618			20.3174		21.2261	21.2968	21.3195		21.6224		21.2652	21.4873		21.102
AT2G19940	0	plastid	Protein	5	71.194	12.97				0.563764	0.709586	0.0406762	0.346218	0.0694618	0.246464		0.234416	0.069687	-0.0995591	-0.24367	-0.103152	0.213002	0.472837	0.424149	0.0104934	0.191665	-0.237164	0.177335	-0.186721	0.271416	27.9298	27.9636	28.3246	27.8316	27.9454	28.0193	27.8707	27.6608	28.0775	28.0166	27.973	27.9239	28.1148	28.2484	28.0438	28.1663	28.1553	27.9774	28.163
AT2G20020	0	plastid	Protein	4	10.298	45.404				0.88922	0.936288	0.68303	0.792562	0.848174	0.902084		0.390786	-0.248098	-0.214796	0.0251614	0.157549	0.188275	0.623719	0.500009	0.864893	0.496021	-0.392085	0.146454	-0.786364	0.000456343	22.5081	22.6117	22.5038	23.0346	22.734		22.9354	23.0013	23.3909	22.9106	23.5055	22.7315			22.6811	22.9405		22.9609	22.7604
AT2G20060	0	mitochondrion	Protein	2	28.973	4.3498				0.214919	0.378875	0.98511	0.987121	0.685191	0.791639		0.111629	0.144215	0.0850893	0.208406	0.0437741	0.554603	0.572872	0.755776	0.372645	0.707633	-0.337001	0.0170444	-0.299695	0.0224029	23.0575	23.1627	23.0506	23.1849	23.2048	22.8355		23.3142	22.6387	23.4923	23.5916	23.3133	22.5389	23.316	23.0675	23.3066	22.8414	23.1072	23.2365
AT2G20190	0	cytosol	Protein	4	104.22	112.53												-0.137648		0.122486							-0.215804	0.297588	0.225511	0.234796							21.6139	21.3664		21.1359		21.5319			21.1958	20.8224
AT2G20260	0	plastid	Protein	9	35.832	64.679				0.00496676	0.0336141	0.36009	0.585246	0.152659	0.351234		0.0028096	-0.972364	-0.441945	-0.703596	-0.287729	0.99582	0.0244385	0.303618	0.0379667	0.332619	-0.0329938	0.899443	-0.199468	0.25799	27.2376	27.0938	26.627	27.4617	27.2848	27.4569	26.8874	26.8675	27.6232	26.456	26.114	26.8081	27.3876	27.4197	26.8191	26.6007	26.7491	27.4796	27.4036
AT2G20270	0	plastid	Protein	12	42.846	293.57				0.038526	0.123016	0.318109	0.563677	0.0173393	0.143843		-0.099063	0.366909	0.258468	0.113452	0.124083	0.653386	0.0677496	0.0711425	0.420116	0.437261	-0.269216	0.0728719	-0.305374	0.0224494	26.8599	27.5278	27.3554	26.896	26.8674	26.4424	26.6861	26.7769	26.8261	26.8257	27.032	26.7013	26.8077	27.0684	26.6898	26.7719	27.3546	27.0356	27.243
AT2G20280	0	nucleus	Protein	8	55.758	108.09				0.710938	0.82272	0.0818895	0.396001	0.4964	0.662692		0.178809	-0.495973	-0.292617	0.601354	0.250749	0.625087	0.267652	0.328806	0.010513	0.368231	-0.408743	0.0212252	-0.144861	0.462155	22.8769	22.6114	22.4311	23.5963	22.6126	23.7368	23.5487	23.3292	23.6907	22.9113	23.4471	23.7019	22.9384	22.8298	22.4566	23.0135	22.6888	23.3578	22.8085
AT2G20330	0	nucleus	Protein	3	51.403	12.03												-0.133702	-0.20875		0.163893			0.543644			-0.04832	0.874016	-0.215371	0.312359		22.3064			22.0552	23.0374		22.6818	22.568	21.8654	22.7072	22.571		21.9552				22.0548
AT2G20360	0	mitochondrion	Protein	10	32.581	182.71				0.0119538	0.0587512	0.0301856	0.328032	0.13407	0.329029		0.438638	0.418525	0.327534	-0.134312	-0.092027	0.0816937	0.0264595	0.114289	0.268804	0.540252	0.152812	0.544042	0.26381	0.20176	28.4231	28.5034	28.1558	28.0209	28.1279	28.0313	28.1128	27.7848	27.8087	27.9653	28.4501	28.1372	28.4404	28.428	28.1287	28.2715	28.6	28.2023	28.2932
AT2G20420	0	mitochondrion	Protein	2	35.202	11.56				0.440672	0.601455	0.331894	0.5726	0.563351	0.706588		0.21337	-0.021094	-0.115501	0.0641627	0.0524245	0.190841	0.842379	0.221407	0.544009	0.659894	0.0333162	0.867726	-0.0579874	0.728263	29.07	28.8879	28.7801	29.2872	29.1076	28.9575	29.3045	29.1196	29.2914	29.2187	29.2199	29.199	29.1502	29.0759	29.2	29.3546	28.8772	29.2936	29.1508
AT2G20450	0	cytosol	Protein	2	41.171	5.1864											0.856371	0.254572	0.203936	-0.67123				0.575732	0.27439		0.0557658	0.822885	0.390323	0.0140074				24.8542			24.7909			24.8067		24.4269	24.6805	24.4564	24.8526	24.8218	23.7097	24.9184
AT2G20490	0	nucleus	Protein	2	13.847	31.414				0.00502836	0.0338753	0.987424	0.988767	0.164477	0.362292		-0.287856	-0.265172	-0.397263	-0.238868	-0.351901	0.421695	0.246711	0.158201	0.138459	0.0660501	-0.0850879	0.598525	-0.0563899	0.725697	25.0219	25.5946	25.6253	24.6932	24.8868	24.5612	24.9152	25.1108	24.8565	25.3893	25.1563	24.6369	24.7148	24.9356	25.2633	24.866	25.4108	25.0676	25.4355
AT2G20520	0	plasma membrane	Protein	4	15.895	48.209				0.440693	0.601205	0.782896	0.855204	0.560437	0.704733		-0.445268	-0.156456	0.353225	-0.453038	-0.173345	0.309647	0.753833	0.567515	0.300851	0.77207	0.1953	0.531248	-0.0974423	0.763867	22.469	23.4641	23.1512	22.5097	23.081	21.6987	22.3656	22.2968			22.3358	22.0647		22.9426		22.1317	23.9738	21.8947	22.6726
AT2G20530	0	mitochondrion	Protein	8	14.266	268.06				0.000486496	0.00702081	0.0469636	0.360177	0.247693	0.456196		0.960488	0.30327	0.387229	-0.142517	0.870775	0.0657462	0.198867	0.0531805	0.535009	0.0166605	0.278949	0.0758175	0.210985	0.164395	25.6684	24.4892	24.5244	25.8231	25.3299	26.065	25.8526	25.5161	25.3673	25.676	25.519	25.6009	26.0116	25.2999	25.716	26.2053	25.0265	25.4056	24.9305
AT2G20560	0	cytosol	Protein	3	37.047	14.177												0.240732									-0.641035	0.027301	-0.663647	0.0118359							20.2693		20.2374	20.3755				20.6654			21.1776
AT2G20580	0	cytosol,nucleus	Protein	4	24.014	24.772				0.00192049	0.0175588	0.133597	0.435226	0.293611	0.49809		0.463065	0.170745	0.147525	1.48196	1.49553	0.399161	0.765509	0.788058	0.00717893	0.0240899	0.344145	0.174162	0.324922	0.16739	24.2524	23.0625	24.0922	24.1853	23.9459	24.4871	24.92	25.3398	25.2736	24.4302	24.0841	24.9116	23.8634	23.0893	24.7737	24.0192	22.8617	23.6532	23.2935
AT2G20610	1	cytosol	Protein	3	42.926	7.8877				0.00416264	0.0295297	0.309586	0.558659	0.0570815	0.22504		0.71763	0.275933	-0.104501	0.631681	0.542898	0.0748014	0.345942	0.730298	0.0947886	0.0918639	0.290282	0.105689	-0.159555	0.387281	26.6516	26.1115	26.9417	26.926	26.6007	26.9233	27.1243	27.1533	27.0508	27.3591	27.1118	27.2374	26.5304	26.1435	27.2826	27.0622	25.7515	26.551	26.1804
AT2G20630	1	cytosol	Protein	2	65.559	4.6104				0.873356	0.926878	0.503143	0.679082	0.0240577	0.1625		0.177976	0.051308	0.142023	-0.11177	-0.196534	0.469978	0.750646	0.373247	0.135421	0.415473	0.0489718	0.847568	-0.0914774	0.659793	27.0282	27.1895	26.8858	26.6881	26.8714	26.8621	26.4474	26.4169	26.58	26.6023	26.8975	26.7114	26.8815	26.81	26.854	26.6966	27.3356	26.5786	26.4851
AT2G20690	0	plastid	Protein	23	44.135	323.31											-0.025673	0.255563	0.394329	0.00756111	-0.0017001	0.914652	0.335366	0.28509		0.995317	-0.136645	0.482443	-0.138113	0.433481	24.3441	24.4543	24.1056	24.0869		23.6536	23.6271	24.0179	23.3831	23.9315	24.1952	23.9849	24.3031	24.4401	23.626	24.078	24.0962	24.1579	24.3592
AT2G20760	0	plasma membrane	Protein	6	79.054	16.285				0.1062	0.243689	0.474145	0.663352	0.927633	0.951212		-0.820636	-0.271628	0.0830006	-0.0919991	-0.229569	0.0879684	0.26883	0.843347	0.778108	0.562214	0.234171	0.130901	0.424338	0.00121168	25.7522	26.8455	26.2764	26.0717	26.17	26.1558	25.6091	25.8812	25.7576	25.3457	26.5095	25.605	25.8937	26.2381	25.3725	25.5009	25.8973	25.9077	26.2197
AT2G20790	0	golgi	Protein	5	33.263	34.203												0.193464	0.309355								-0.466116	0.0428941	-0.514912	0.0130317							20.9949		20.8498	20.7805	21.1282
AT2G20860	0	mitochondrion	Protein	19	49.369	247.59				0.190435	0.349309	0.916089	0.936765	0.284302	0.489632		-0.137199	-0.00163862	-0.22618	-0.0455076	-0.13336	0.613541	0.992552	0.279169	0.777064	0.286312	0.200464	0.305142	0.159509	0.398955	22.8861	22.1091	22.7854	23.0408	22.5582	23.1167	22.9187	22.7243	22.7203	23.2593	22.7451	23.1897	22.8327	22.6626	22.7988	22.703	22.8412	22.7743	22.4728
AT2G20890	0	plastid	Protein	5	158.95	20.373				0.139647	0.286295	0.45266	0.648703	0.645316	0.765079		0.201732	0.310302	-0.00524722	-0.0690185	0.0977235	0.0532624	0.108493	0.971142	0.740177	0.601954	0.120454	0.475092	0.193492	0.164249	26.8284	26.6449	26.8198	26.9891	26.5787	27.1008	27.1281	26.6288	26.9008	27.281	27.013	26.9576	26.948	26.9444	26.8328	27.3632	26.5842	27.1772	26.9891
AT2G20900	0	cytosol	Protein	4	15.189	142.76				0.233913	0.401306	0.233516	0.506784	0.0132497	0.129635		0.315548	0.413422	-0.208691	-0.0122536	0.051783	0.0608075	0.0306632	0.113738	0.983267	0.80459	0.346319	0.140891	0.206364	0.394689	21.6641	21.4223	21.5744	21.8097	21.7028	21.8989	21.966	21.8927		21.8021	21.8214	21.7044			22.0732	21.979		21.6471	21.4968
AT2G20930	0	extracellular	Protein	4	19.125	143.92				0.77164	0.865413	0.120196	0.428027	0.431036	0.609702		0.429057	0.207247	-0.206691	-0.335959	-0.244999	0.0641123	0.507337	0.464765	0.159814	0.319897	0.128294	0.593133	0.0224178	0.936827	22.5628	22.2072	22.6627	22.5391	22.1725	22.6064	22.748	23.0769		22.2762	22.9659	22.7858	22.9253	22.59	22.506	22.6827	22.953	22.5599	22.467
AT2G20990	0	endoplasmic reticulum,plasma membrane	Protein	5	42.389	29.612				0.767934	0.86257	0.29962	0.551487	0.456036	0.629347		0.195377	0.479175	-0.107795	0.0606044	-0.430044	0.500492	0.190164	0.762538	0.863512	0.152334	0.0884628	0.703017	-0.0637239	0.778132	22.2917		21.8699	21.8269	21.9936	22.202		21.6001			22.2777	22.5502	22.3407	22.4394		21.9533	23.0717	22.2448	22.6918
AT2G21045	0	mitochondrion	Protein	6	71.201	12.583				0.153282	0.303471	0.33637	0.5746	0.0565519	0.224757		0.141142	0.14453	0.435534	0.478965	-0.283235	0.755821	0.606602	0.0875926	0.0290155	0.270533	0.00598724	0.986806	0.163431	0.499202	24.3327	25.0395	24.7738	23.6652	24.1279	23.3857	24.2528		24.3469	23.8969	23.9418	23.5368	23.8492	23.9857	23.3521	24.0098	24.6701	24.2496	24.6993
AT2G21060	0	nucleus	Protein	25	43.935	323.31											0.138977	0.111306	-0.291746	-0.395935	-1.88558	0.792691	0.708599				-0.00146054	0.995456	0.136329	0.445184	25.8911		25.0918		25.4735	25.2057	25.7767			25.8433			25.8047	25.5977			27.2823
AT2G21130	0	cytosol	Protein	32	45.345	323.31				0.802224	0.883227	0.511054	0.684116	0.67419	0.783849		0.214335	0.277213	-0.366364	-0.00243611	0.032377	0.34044	0.207908	0.451058	0.992117	0.919245	0.331792	0.205209	0.217623	0.407825	24.3788	25.0762	25.0199	24.7739	25.0577	24.7564	24.6779	24.4927	24.7196	25.4813	24.4638		25.3664	24.9329	24.8143	24.6466	25.2947	24.453	24.8676
AT2G21160	0	endoplasmic reticulum	Protein	3	15.506	29.342				3.80079e-05	0.00106567	0.580894	0.724886	0.0374045	0.194622		-0.230109	-0.645475	-0.425004	-0.331716	-0.343988	0.49424	0.00236694	0.0151143	0.0865947	0.0110777	0.239694	0.0637467	0.182819	0.137533	26.6051	26.8081	26.5241	26.3951	26.4302	26.6378	26.3161	26.2603	26.4639	26.3521	26.3751	26.4166	26.2375	26.2887	26.6239	26.2635	26.3543	26.3672	26.2615
AT2G21170	0	plastid	Protein	4	7.2633	30.321				0.903828	0.944911	0.280357	0.542122	0.0450252	0.208162		-0.173341	0.214782	0.160394	-0.0916457	-0.153284	0.359524	0.05187	0.333078	0.579753	0.466619	-0.220039	0.152763	-0.0988783	0.551382	29.0873	29.5967	29.3371	28.9694	29.0661	28.8175	29.077	28.8569	28.7382	29.0553	28.8354	28.8697	28.8985	29.1389	28.7581	28.85	29.4199	29.1167	29.5951
AT2G21250	0	cytosol	Protein	5	31.636	88.79				0.343414	0.512682	0.913956	0.935558	0.0547491	0.224251		0.0187604	0.141744	-0.0318245	0.0723343	0.178246	0.951338	0.285718	0.832301	0.249154	0.340947	0.189386	0.36025	-0.286424	0.102592	27.2269	26.5008	26.7685	27.2297	27.1585	27.1735	27.2887	27.4219	27.1673	27.112	27.2581	27.3748	27.1396	27.0104	27.0776	27.2626	26.5271	27.1903	27.1945
AT2G21270	0	cytosol	Protein	2	37.109	8.5011				0.197041	0.356758	0.68727	0.793729	0.711721	0.808337		-0.121059	0.0279921	-0.06552	-0.070699	-0.390592	0.719525	0.861708	0.746565	0.582391	0.10318	-0.117391	0.543372	-0.194063	0.228317	25.9368	25.5954	25.9031	25.6966	25.7313	25.8403	25.4566	25.5894	25.6356	26.1074	25.9233	25.3595	25.6569	25.83	25.7136	25.6099	26.2599	25.4398	25.472
AT2G21330	0	plastid	Protein	20	51.087	235.2				0.0854169	0.210433	0.551101	0.706571	0.459594	0.631298		-0.200326	0.101403	-0.0767447	-0.271565	-0.25515	0.246888	0.495712	0.465163	0.324418	0.239922	-0.236471	0.269903	0.159649	0.456929	30.0449	30.1035	30.1521	30.0916	30.2265	29.8566	30.1814	29.8443	29.8764	30.1163	29.9043	29.9971	30.355	30.0771	29.8841	30.3006	29.9855	30.4116	30.332
AT2G21370	0	plastid	Protein	8	30.496	90.155				0.985747	0.993509	0.378998	0.593381	0.406782	0.588974		0.300753	-0.026427	-0.282315	-0.173001	0.171782	0.179668	0.909749	0.446716	0.570985	0.32519	-0.378346	0.101904	-0.331009	0.120628	22.8643	22.3759	22.821	22.6413	22.7949		22.315	22.8049	23.1852			22.7259		22.9256	22.6331	22.8022	22.9863	22.9088	22.8133
AT2G21385	0	plastid	Protein	3	29.639	8.5929				0.263372	0.429804	0.239285	0.509171	0.316459	0.516042		-0.0217008	0.239421	0.0386163	-0.10218	0.124325	0.813789	0.0623878	0.781654	0.446582	0.199686	0.0196046	0.947505	-0.0215084	0.935045	25.51	25.203	25.4644	25.4264	25.3783	25.4535	25.0944	25.2696	25.6339	25.0899	25.3928	25.5154	25.5397	25.526	25.5605	25.61	25.3657	25.5084	25.3731
AT2G21390	0	cytosol	Protein	4	37.225	15.077				0.995176	0.997208	0.648672	0.771231	0.365981	0.554717		-0.189288	-0.243103	-0.413886	0.907626	-0.0703752	0.741495	0.648738	0.519922	0.449305	0.869368	0.196649	0.269425	0.116031	0.527764	23.1615	25.1925	24.4898	24.6962	23.4844	24.7101	24.851	25.6821	24.6407	23.3142	23.9839	24.7265	22.9056		25.015	22.4855		23.9708	24.999
AT2G21470	0	nucleus	Protein	2	66.704	10.072																					0.142322	0.588576	0.0264732	0.93219
AT2G21530	0	plastid	Protein	5	41.344	51.505				0.231659	0.398134	0.403674	0.609964	0.0111895	0.121598		-0.225175	-0.239526	0.325198	-0.482527	-0.170425	0.437206	0.418013	0.376323	0.047395	0.638392	0.0396803	0.922834	-0.182239	0.539915	28.476	28.924	28.8516	28.243	28.5726	28.0474	27.9276	27.9759	27.9508	27.7334	27.7735	27.7439	28.3253	28.7924	28.3339	28.0765	29.3713	28.4639	28.5439
AT2G21580	0	cytosol,nucleus	Protein	13	33.795	323.31				0.998151	0.99917	0.2357	0.506669	0.890982	0.929817		0.0876524	-0.141102	-0.462115	0.177227	0.339679	0.718834	0.644632	0.0602967	0.464606	0.323297	0.325892	0.0671445	0.443675	0.00453489	26.7288	26.2883	26.6303	27.0701	26.4733	26.831	26.9221	27.4045	26.8738	27.411	27.272	27.0166	26.497	26.5539	27.3176	26.6129	25.995	26.896	26.4957
AT2G21620	0	plasma membrane	Protein	3	15.679	42.171				0.00398921	0.0284364	0.351725	0.579972	0.6044	0.737042		-0.49066	-0.352787	-0.17909	0.0305593	-0.550007	0.194678	0.122256	0.247292	0.759086	0.0732954	0.110782	0.57247	0.289931	0.0519294	24.9875	26.2046	25.2287	25.0074	25.2187	24.6149	25.22	25.237	25.0278	25.0746	24.9341	25.3643	24.8255	24.9638	24.7799	24.924	24.7632	25.1569	25.6454
AT2G21660	0	nucleus	Protein	3	61.743	18.493				0.0315835	0.10837	0.703569	0.801242	0.0569402	0.225086		-0.477975	-0.0879795	-0.0654336	-0.251984	-0.461548	0.0913059	0.72131	0.858454	0.294442	0.136308	0.390759	0.0306922	-0.00851485	0.974578	30.6186	31.1462	31.2525	30.8043	30.5532	29.9896	30.2938	29.869	29.7684	30.9183	30.8726	30.203	30.4859	30.7153	30.9371	30.0488	30.8221	30.2351	30.6331
AT2G21860	0	plastid	Protein	4	19.039	45.1											0.301854		0.111042	0.390954	0.286376			0.685039		0.476554	0.0755994	0.796137	-0.105978	0.666915				22.0282			22.1694		22.2017		22.0202		21.8708			21.9412		22.2517
AT2G21870	0	mitochondrion	Protein	3	19.077	33.974				0.50713	0.662667	0.304227	0.55408	0.0684368	0.246389		-0.398979	0.0196902	0.337471	-0.0660026	-0.270622	0.21415	0.93154	0.219427	0.673894	0.433682	0.106512	0.584498	0.245527	0.104761	29.6977	30.3552	30.0897	29.3553	29.5599	29.0827	29.063	28.9033	29.1082	29.1424	29.2872	28.9018	29.2501	29.6808	29.161	29.056	30.0864	29.2447	29.6197
AT2G22170	0	extracellular	Protein	6	28.167	178.16				0.0475288	0.141624	0.370142	0.587004	0.9938	0.99549		-0.962174	-0.103903	0.1262	-0.326498	-0.593958	0.215906	0.762146	0.617998	0.111096	0.151665	-0.010826	0.968171	0.135851	0.446233	29.8882	30.6203	30.3382	29.7997	30.2256	29.2743	29.4834	29.8132	29.671	29.4241	29.7784	29.5281	29.895	30.1278	29.6406	29.3683	30.7893	29.7801	29.9335
AT2G22230	0	plastid	Protein	18	33.345	323.31				0.146689	0.294579	0.811762	0.873133	0.593965	0.729757		-1.56136	-0.545428	-0.183418	-0.155383	-0.62577	0.19959	0.428736	0.768248	0.79212	0.575816	0.356305	0.03123	0.46946	0.00119784	25.1206	28.1515	24.9829	24.2455	24.161		24.7502		24.4695	24.5081	25.2704	24.7435	24.3266	24.9071	23.6197		24.405	24.2399	27.6528
AT2G22250	0	plastid	Protein	3	10.365	10.264				0.0469816	0.14042	0.00919924	0.268235	0.278562	0.486864		0.765935	0.00724054	-0.357781	0.310985	0.21856	0.0354602	0.966938	0.0694091	0.0953878	0.359815	0.444118	0.0923849	0.216001	0.436005	25.3003	24.6482	25.27	25.7393	25.6314	25.5082	25.582	25.7698	25.8673	25.9266	25.9819	25.8395	25.6387	25.4277	25.6823	25.6872	24.8376	25.6455	25.3821
AT2G22360	0	plastid	Protein	16	35.01	141.25											-0.272487	-0.292316	-0.270206	-0.13021	-0.949592	0.11141	0.0177984			0.144866	-0.541003	0.041992	-0.426985	0.0860552		23.2333	23.0739	23.2959	22.9895		22.8425	22.9801		23.5316				23.188			22.97		23.7357
AT2G22400	0	nucleus	Protein	4	35.323	89.552				0.944427	0.97013	0.466925	0.65731	0.841945	0.900011		-0.018796	-0.182178	-0.434688	0.0873898	0.49198	0.951425	0.604488	0.262435	0.734144	0.326846	0.161442	0.450112	-0.105819	0.617229	22.1293			22.4345		22.3034	22.9922	22.4682	22.8141	22.8592	22.4023	22.7409	22.2539	21.9571	22.7059	22.4579		21.9774	21.8145
AT2G22420	0	extracellular	Protein	2	37.745	5.7672											-0.123096	0.0144395	0.67977	-0.588146	0.0131583	0.715287					-0.17851	0.56191	-0.340843	0.15909	23.0739	24.0922	23.4741					23.145	23.2505				23.4569	24.0601	23.3176			23.3331	23.5333
AT2G22450	0	plastid	Protein	18	42.93	323.31				0.00649719	0.039116	0.494272	0.674215	0.120609	0.312394		0.418711	0.241793	0.155581	0.0466255	0.129902	0.165164	0.0136588	0.342794	0.676337	0.140979	0.0882327	0.708031	-0.017722	0.947904	24.4233	24.5386	24.8079	24.2692	24.4088	24.1836	24.4569	24.3275	24.624	24.2461	24.7311	24.497	24.8098	24.6272	24.3738	24.5786	24.7514	24.5933	24.6487
AT2G22475	0	cytosol	Protein	5	41.731	24.498				0.0398777	0.125561	0.0904968	0.398972	0.6944	0.796963		-0.897966	0.231898	-0.146549	0.00589169	-0.84174	0.151043	0.52449	0.695433	0.976205	0.0382736	-0.0525833	0.880889	-0.27545	0.261671	24.0674	24.6997	24.2714	23.4548	23.8463	23.1582	22.5544	23.3996	23.2191	23.0207	24.1267	23.5077	23.2272	23.8203	23.3886	23.5205	23.734	23.5871	23.7611
AT2G22480	0	plastid	Protein	12	37.554	79.256				0.0672036	0.179047	0.0281358	0.322412	0.44248	0.618464		0.717159	0.218327	-0.441882	0.385132	0.134664	0.0444781	0.433395	0.0376655	0.0466114	0.661439	-0.379048	0.0947263	-0.520131	0.00994599	25.7171	25.2246	25.4295	26.0037	25.8853	25.6308	26.4886	25.9804	26.0115	26.627	26.4456	26.3344	25.5951	25.8549	25.9542	26.0858	25.0088	25.9367	26.0206
AT2G22500	0	mitochondrion	Protein	7	136.47	74.281				0.371834	0.541117	0.221638	0.49599	0.297841	0.501224		0.922402	-0.115648	-0.168253	0.289456	-0.156615	0.167776	0.804484	0.67911	0.0962882	0.456676	0.456713	0.0336941	-0.0302868	0.91999	22.3928	20.52	21.3168	22.5626	21.9223	22.8835	23.421	22.8742	22.2539	22.768	22.4721	22.8988	22.2689	22.1293	22.7165	22.3999		22.6336	21.9939
AT2G22570	0	cytosol	Protein	2	69.753	6.617															-0.11957						0.159079	0.592606	-0.192418	0.468578			23.5259														23.2604
AT2G22780	0	peroxisome	Protein	12	22.675	197.84				0.0168396	0.0721628	0.00208747	0.341534	0.0086231	0.110895		0.677128	0.205708	-0.00869145	-0.119945	0.0125405	0.0107837	0.0507669	0.931954	0.363088	0.940192	-0.168095	0.400943	-0.194582	0.278674	26.6999	26.5271	26.5686	26.5806	26.6925	26.6098	26.4002	26.5849	26.6535	26.7831	26.9082	26.5001	26.6937	26.5421	26.9577	26.973	26.9869	26.4731	26.3903
AT2G22970	0	extracellular	Protein	2	58.205	2.59				0.336839	0.50776	0.305773	0.555181	0.0879585	0.272099		-0.0548716	-0.143163	0.205789	0.0400447	-0.771145	0.794173	0.588294	0.582491	0.840513	0.187995	-0.0326216	0.903697	-0.0139927	0.957813	22.3979	22.518	22.4398	22.478	22.4683			22.2071	21.6537	22.0566	22.8769	22.5386	21.7873	22.0228	21.8902		22.8348	22.1182	22.5224
AT2G22990	0	extracellular	Protein	8	20.587	107.69				0.0199037	0.0808226	0.124391	0.430473	0.00203444	0.0565227		-0.319921	-0.106844	0.242446	-0.670176	-0.666131	0.431596	0.492622	0.455125	0.0409003	0.0325431	-0.175646	0.535442	0.137898	0.613045	25.0274	26.3511	25.2717	24.7524	25.0579	24.8999	24.9355	24.808	24.9448	24.5179	24.6595	24.6437	25.4509	25.4917	24.7509	25.0748	26.1981	25.4746	26.0738
AT2G23070	0	cytosol	Protein	16	16.89	323.31				0.431853	0.592993	0.560294	0.712464	0.558828	0.703613		0.241553	0.116579	-0.433186	0.519098	0.281918	0.516645	0.827627	0.297231	0.312136	0.394982	0.169817	0.487881	0.291449	0.144933	23.1221	22.8782	22.8917	23.6435	23.3724	22.9482	23.9222	24.0636	24.1316	23.6562	23.7656	24.1626		22.5799	23.4645	23.6015		23.4385	22.6701
AT2G23120	0	nucleus	Protein	3	59.287	11.454				4.67975e-07	2.81167e-05	0.0216053	0.305902	0.496184	0.662704		-2.13859	-1.3582	-0.0213746	-1.11119	-2.00155	0.00162005	0.0153865	0.967859	0.00019359	0.0256999	0.0115926	0.966621	-0.139728	0.442273	27.3105	28.2233	27.9445	26.954	27.5252	26.1182	26.553	27.3096	26.3649	26.4456	25.4208	26.359	27.2625	27.2507	26.7862	27.102	27.5074	26.6783	27.8333
AT2G23350	1	cytosol	Protein	31	27.597	323.31				0.0847515	0.209319	0.0564401	0.360556	0.773422	0.854361		0.398258	0.0984372	-0.0732223	0.0517428	-0.0199624	0.0777432	0.119702	0.290085	0.461433	0.889102	0.131434	0.62101	0.508028	0.00764744	27.5393	27.2831	27.5688	27.7759	27.6633	27.6322	27.8704	27.6788	27.6981	27.8973	27.7096	27.7239	27.8024	27.5232	27.719	27.6501	27.4947	27.8427	27.6254
AT2G23370	0	mitochondrion	Protein	3	230.7	6.8398				0.186292	0.344283	0.0110506	0.271199	0.546469	0.693387		0.802515	-0.0469474	-0.198927	-0.23107	0.338226	0.0299502	0.814174	0.48107	0.0881332	0.0775217	0.17564	0.561805	-0.21377	0.415791	22.7616	22.7705	22.4152	23.0062	23.0404	23.1936		23.0148	23.1131	22.3798	23.289	23.1913	23.0544	23.0927	23.2626	22.9609	22.6967	22.9051	22.6094
AT2G23600	0	cytosol	Protein	7	20.129	323.31				0.938728	0.96833	0.582289	0.725092	0.188791	0.390716		-0.211074	0.373413	0.119741	-0.178859	-0.0540898	0.398611	0.262021	0.747852	0.549534	0.818014	-0.165274	0.479323	-0.0107899	0.969739	26.1838	26.4247	26.4934	25.7263	25.9333	25.2283	25.9735	25.8096	25.0521	26.238	26.2793	26.0522	25.6373	25.9855	25.611	25.721	26.076	25.8263	26.315
AT2G23610	0	cytosol	Protein	4	24.242	24.477				0.625877	0.759201	0.549881	0.705928	0.0663033	0.243167		0.220428	0.0413499	-0.299867	-0.0805779	-0.123786	0.621835	0.733516	0.0989723	0.528445	0.278845	-0.17837	0.544558	-0.558641	0.00905892	25.7357	26.332	25.7641	25.4849	25.6534	25.5506	25.4711	25.3561	25.7238	25.6516	25.9347	25.4821	25.6083	25.6959	25.6746	25.5961	25.8263	25.7446	25.8381
AT2G23620	0	cytosol	Protein	16	46.038	157.85				0.542751	0.691714	0.587835	0.728301	0.223294	0.427569		-0.0861259	-0.00345205	0.0465307	0.120015	-0.417714	0.791407	0.988344	0.787091	0.65655	0.193014	0.0746978	0.838515	-0.203834	0.469433	23.4391	24.4246	24.2081	24.0356	23.8204	23.7214	23.7559	23.056	23.8403	23.5891	23.4433	23.8697	23.7741	23.4161	23.7509	23.4165	23.9005	23.746	23.898
AT2G23820	0	plastid	Protein	5	89.811	27.541																					-0.0160837	0.954396	0.194257	0.27157		22.3869		22.5541			22.161			22.6383				22.025
AT2G24020	0	plastid	Protein	6	36.67	57.249				0.315112	0.485956	0.79632	0.865693	0.0580922	0.2272		0.0861954	0.0839316	0.361411	0.0269585	-0.0267329	0.798901	0.710765	0.0872979	0.866778	0.919621	-0.304299	0.113849	-0.0884704	0.693409	28.4495	29.006	28.8652	28.0757	28.5162	28.2396	27.9667	28.0955	28.2605	28.2313	28.3267	28.0225	28.5615	28.5985	28.2559	28.0271	29.2308	28.5654	28.6712
AT2G24050	0	nucleus	Protein	10	52.199	92.287				0.0603438	0.166653	0.0226185	0.306965	0.185376	0.385274		0.781352	-0.00701341	-0.350904	0.221425	0.363532	0.0388477	0.96487	0.156613	0.243891	0.244019	-0.0625931	0.806519	0.188289	0.319953	24.903	23.8565	24.8284	25.1965	25.048	25.4001	25.5618	25.6094	25.6377	25.7638	25.3209	25.4181	24.9916	24.9009	25.5239	25.3929	25.0175	25.1353	24.362
AT2G24060	0	plastid	Protein	4	32.215	23.709				0.72522	0.831728	0.800345	0.867507	0.0677185	0.245001		-0.11773	-0.0183977	0.187915	-0.116674	-0.0957238	0.642819	0.937369	0.416104	0.474409	0.57872	0.260264	0.0611956	0.133973	0.34092	26.5618	27.0272	26.8979	26.3713	26.511	26.2406	26.5185	26.528	26.3501	26.3456	26.5015	26.0736	26.4407	26.8467	26.5344	26.1911	27.1108	26.6479	26.8622
AT2G24200	0	cytosol	Protein	15	58.614	130.13				0.0018018	0.0169473	0.670064	0.784004	0.0410723	0.203291		0.317465	0.139815	0.103815	0.134045	0.148296	0.0923747	0.145051	0.427391	0.133465	0.140725	-0.086669	0.758457	-0.33057	0.0969666	30.0661	29.8099	29.7659	30.035	30.0314	30.0615	30.1933	29.9893	29.7593	30.1182	30.1239	30.0975	29.8602	29.9478	29.9611	30.085	29.5742	29.9131	29.8669
AT2G24270	0	cytosol	Protein	6	33.357	18.379				0.005326	0.0349994	0.0556223	0.362407	0.818278	0.883368		0.452597	0.0335543	-0.111031	0.218146	0.419217	0.0569239	0.811276	0.51574	0.0931049	0.0266018	-0.342004	0.0214228	-0.270812	0.052708	27.5898	27.4143	27.5447	27.7677	27.7386	28.005	27.8866	27.8012	27.7983	27.7987	27.9553	27.9108	27.7861	27.5525	27.7655	27.8704	27.2407	27.7417	27.5125
AT2G24280	0	extracellular	Protein	2	19.878	6.5184				0.659438	0.786941	0.611133	0.742181	0.163804	0.361621		0.131307	0.0454377	-0.0972993	-0.138122	0.254584	0.565113	0.659072	0.677898	0.607713	0.177665	0.0883339	0.756528	-0.0130029	0.965474	22.7751	22.807	22.4836	22.7944	22.9261		22.7001	22.9347			22.6017	23.1555	23.1943	22.9402	22.8972		22.8564	23.0464
AT2G24490	0	nucleus	Protein	2	33.692	6.9105											0.0498494	0.256277	-0.0306876	0.586665	-0.104473						-0.0732018	0.792494	0.0482757	0.858363		22.3331			22.2187			21.6639	21.9214		22.3935	22.2803				21.601	22.1207
AT2G24580	0	peroxisome	Protein	7	36.756	207.63				0.527462	0.67988	0.672495	0.785289	0.12911	0.323875		0.265477	0.0275855	0.00288985	0.016661	-0.0741593	0.275366	0.859562	0.984424	0.926937	0.59364	0.0189163	0.963074	0.245778	0.325022	24.6143	24.5938	24.553	24.5901	24.8289	24.516	24.8706	24.802	24.7422	24.2151	24.3165	24.6669	24.7903	25	24.5048	24.7342	24.4319	24.8967	24.7359
AT2G24820	0	plastid	Protein	6	8.4821	219.61				0.159179	0.310757	0.581494	0.725022	0.626039	0.750992		-0.320081	-0.149433	-0.252014	-0.180585	0.175085	0.0159069	0.608448	0.0483093	0.436139	0.455038	0.387588	0.104894	0.238917	0.31675	23.5913		23.5036	23.4452	23.6636	23.579	23.4411	23.2323	23.4798	23.2945		23.5629	23.2319	23.2203	23.8237	23.6868	23.5086	23.5742	22.9787
AT2G24940	0	nucleus	Protein	22	71.652	323.31				0.0166441	0.0717427	0.463769	0.655059	0.187018	0.388412		-0.616635	-0.621067	0.191834	-0.5273	-0.436922	0.13922	0.172056	0.574685	0.002193	0.389021	0.15005	0.441891	0.309577	0.0452959	28.874	29.9502	29.079	28.4269	28.9847	28.961	28.0166	28.5726	28.6895	27.7606	28.0267	27.811	28.9634	28.7674	28.6206	28.5113	29.7915	28.5243	28.6292
AT2G25060	0	plasma membrane	Protein	5	38.039	16.838				0.178446	0.333977	0.242091	0.512182	0.0103647	0.119235		-0.633664	0.16013	0.318284	-0.309557	-0.728955	0.253834	0.60905	0.449193	0.284284	0.142268	0.273764	0.21451	0.271261	0.180355	26.0568	27.7351	26.8498	25.5683	25.9243	24.7551	25.3169	24.9913	25.1002	25.4174	26.0908	25.0671	25.5188	26.1035	25.7295	24.9174	26.4864	25.6466	26.9992
AT2G25080	0	plastid	Protein	7	29.823	104.05				0.698464	0.81566	0.330003	0.571681	0.000559975	0.031714		0.135363	-0.0217635	0.257661	-0.257756	-0.308498	0.710922	0.893976	0.274187	0.0974542	0.172244	-0.118716	0.565128	-0.292007	0.0640138	27.1955	27.803	27.355	26.831	27.2007	26.8555	27.0254	26.933	26.8863	26.9623	26.6088	26.7299	27.3252	27.3729	27.0648	26.9853	28.2222	27.706	27.7039
AT2G25110	0	endoplasmic reticulum	Protein	4	29.766	30.199											-0.237462	-0.225276	0.211745	-0.408557		0.338783	0.215571	0.409787			-0.231041	0.206878	-0.0305752	0.895451	23.3901	23.1066	22.8873	23.158	23.2227	23.4701	23.0543	23.1835			22.8162	22.7031	23.3363	23.2293	23.157	23.1109	23.561	22.8634	22.5724
AT2G25280	0	cytosol	Protein	3	26.935	9.8885				0.122318	0.265761	0.0349627	0.335392	0.116778	0.309273		0.232889	-0.0346625	-0.176444	-0.337687	-0.11669	0.134934	0.823984	0.173261	0.000951066	0.430948	0.225165	0.343701	0.052964	0.849319	24.8882	24.7769	24.8884	25.0606	25.0175	25.0163	24.6158	24.9562	24.9182	24.6948	24.9368	25.172	25.0545	24.9206	25.0488	24.9152	25.0949	25.0885	24.6555
AT2G25355	0	cytosol	Protein	9	19.625	323.31				0.0264157	0.0969675	0.222377	0.495387	0.565664	0.708885		0.572373	0.338074	-0.263483	0.297907	0.400258	0.23108	0.0170477	0.310829	0.127149	0.147552	-0.176166	0.589756	-0.399328	0.116239	21.8519	22.1628	21.9798	21.5297		21.9359	21.5582	21.7029	22.0021	21.604	22.4941	22.0478	21.6131	21.7158	22.0266	22.1716		21.9829	21.6706
AT2G25430	0	plasma membrane	Protein	12	82.889	121.71												0.406591	0.13801		0.922013						0.366165	0.145848	0.563167	0.00926856							21.4798					21.6511						21.3213
AT2G25450	1	golgi	Protein	9	35.141	117.45				0.878045	0.929508	0.606099	0.74034	0.0152634	0.137464		-0.364195	0.0182934	0.0825425	0.0136896	0.164746	0.17091	0.926285	0.796259	0.966484	0.278403	0.546797	0.0194571	0.431642	0.0503268	27.4388	27.0866	27.7728	27.7688	27.6482	27.7383	27.794	27.4664	26.7136	27.9532	27.272	27.4585	26.8771	26.8589	27.8177	27.6851	26.9946	27.1967	26.6911
AT2G25830	0	plastid	Protein	30	54.509	323.31				0.625784	0.759402	0.159222	0.452177	0.685501	0.791687		0.423925	-0.228736	-0.439021	0.0130875	0.586652	0.305982	0.191874	0.00466334	0.926928	0.350526	-0.116815	0.645265	-0.206181	0.313403	24.2868	23.6051	23.6639	24.864	24.5321	24.7116	24.5127	25.0196	24.8611	24.8083	24.698	24.9381	24.4744	24.3237	24.8931	24.6202	22.7558	24.9778	24.1318
AT2G25840	0	plastid	Protein	30	53.06	323.31				0.13645	0.281704	0.0494165	0.364741	0.38826	0.572285		0.392269	0.222259	-0.0545703	0.0775599	-0.172957	0.00467341	0.173297	0.74753	0.657762	0.126739	-0.0443213	0.853329	-0.137396	0.428923	25.3715	25.1406	25.0216	25.0831	25.0808	25.5103	25.1316	24.9262	25.6057	25.3834	24.8839	25.3551	25.3968	25.5888	25.0348	25.4819	25.4283	25.632	25.416
AT2G25870	0	plastid	Protein	5	56.232	24.911				0.169438	0.322655	0.0464465	0.359016	0.814401	0.880797		0.501171	0.203109	-0.373768	0.010189	0.283485	0.0861833	0.238468	0.0957731	0.946992	0.265479	0.00472441	0.987564	-0.0444511	0.853339	23.4546	23.0442	23.6475	23.9541	23.705	23.5852	23.6968	23.2753	24.0976	24.0465	23.974	23.7079	23.5953	23.3492	23.7438	23.8373	23.2525	23.5459	23.7469
[truncated: 2,899 more rows]
[truncated: 21 more columns]

## Sheet: Supp.Table 2.
Supp. Table 2. Information on the metabolites annotation. Given are m/z, RT, adduct, chemical formula, and annotation level. A, authentic chemical standard; B, Based on the elemnatl formula and fragmentation information. Extracted from Wu et al., (2018) Molecular Plant 11, 118-134; https://doi.org/10.1016/j.molp.2017.08.012.
[truncated: 144 more rows]

[truncated: 13 more sheets: Supp.Table 3, Supp.Table 4., Supp.Table 5., Supp.Table 6., Supp.Table 7., Supp.Table 8., Supp.Table 9., Supp.Table 10., Supp.Table 11., Supp.Table 12., Supp. Table 13., Supp.Table 14., Supp.Table 15.]
